# Supplementary material for: Conformation-dependent dynamic organic phosphorescence through thermal energy driven molecular rotations
Source: Nat Commun. 2023 Feb 6;14:627. doi: 10.1038/s41467-023-35930-5 (PMC9902600; doi:10.1038/s41467-023-35930-5)
Supplement: Supplementary file 2 — Source Data [file 41467_2023_35930_MOESM2_ESM.xlsx]

## Sheet: Fig.2a
P1(1/50)
Ex=300-360 nm
Wavelength	Intensity	Wavelength	Intensity	Wavelength	Intensity	Wavelength	Intensity	Wavelength	Intensity	Wavelength	Intensity	Wavelength	Intensity
300	0.0025	310	0.00403	320	0.00455	330	0.0041	340	0.00268	350	0.00152	360	0.000459739
300.2	0.00242	310.2	0.00379	320.2	0.0043	330.2	0.00383	340.2	0.00247	350.2	0.00136	360.2	0.000374101
300.4	0.00234	310.4	0.00357	320.4	0.00405	330.4	0.00357	340.4	0.00228	350.4	0.0012	360.4	0.000297478
300.6	0.00226	310.6	0.00335	320.6	0.0038	330.6	0.00332	340.6	0.00209	350.6	0.00106	360.6	0.000229869
300.8	0.00217	310.8	0.00314	320.8	0.00357	330.8	0.00308	340.8	0.00192	350.8	0.000932058	360.8	0.000170631
301	0.00208	311	0.00293	321	0.00334	331	0.00285	341	0.00176	351	0.000811185	361	0.000121052
301.2	0.00198	311.2	0.00273	321.2	0.00312	331.2	0.00264	341.2	0.0016	351.2	0.000699737	361.2	7.98426e-05
301.4	0.00189	311.4	0.00254	321.4	0.00291	331.4	0.00243	341.4	0.00145	351.4	0.00059827	361.4	4.70041e-05
301.6	0.00179	311.6	0.00236	321.6	0.0027	331.6	0.00223	341.6	0.00132	351.6	0.000505674	361.6	2.31801e-05
301.8	0.0017	311.8	0.00218	321.8	0.00251	331.8	0.00204	341.8	0.00119	351.8	0.000421949	361.8	7.7267e-06
302	0.0016	312	0.00201	322	0.00232	332	0.00187	342	0.00107	352	0.000346542	362	0
302.2	0.0015	312.2	0.00185	322.2	0.00214	332.2	0.0017	342.2	0.000952397	352.2	0.000280006	362.2	1.28778e-06
302.4	0.0014	312.4	0.0017	322.4	0.00196	332.4	0.00154	342.4	0.00084702	352.4	0.000221232	362.4	1.03023e-05
302.6	0.00131	312.6	0.00155	322.6	0.0018	332.6	0.00139	342.6	0.000748979	352.6	0.000169667	362.6	2.76873e-05
302.8	0.00121	312.8	0.00141	322.8	0.00164	332.8	0.00125	342.8	0.000658275	352.8	0.000125864	362.8	5.27991e-05
303	0.00112	313	0.00128	323	0.00149	333	0.00112	343	0.000574907	353	8.87147e-05	363	8.56376e-05
303.2	0.00103	313.2	0.00115	323.2	0.00135	333.2	0.000991779	343.2	0.000498208	353.2	5.87735e-05	363.2	0.000126847
303.4	0.000942489	313.4	0.00103	323.4	0.00122	333.4	0.000876838	343.4	0.000428179	353.4	3.54859e-05	363.4	0.000175782
303.6	0.000856808	313.6	0.000922101	323.6	0.0011	333.6	0.000770654	343.6	0.000364152	353.6	1.77429e-05	363.6	0.000231801
303.8	0.000774935	313.8	0.000818795	323.8	0.00097815	333.8	0.000672133	343.8	0.000306128	353.8	6.09913e-06	363.8	0.000294902
304	0.000696236	314	0.000722185	324	0.000868875	334	0.000581274	344	0.000254773	354	5.54467e-07	364	0.000366374
304.2	0.000621979	314.2	0.000633227	324.2	0.000768927	334.2	0.000499174	344.2	0.000208087	354.2	0	364.2	0.000444285
304.4	0.000550896	314.4	0.000550008	324.4	0.000675643	334.4	0.000423641	344.4	0.000167403	354.4	4.43573e-06	364.4	0.000529279
304.6	0.000484255	314.6	0.000474442	324.6	0.000589022	334.6	0.000355771	344.6	0.000131388	354.6	1.38617e-05	364.6	0.000620712
304.8	0.000422057	314.8	0.000405571	324.8	0.000510397	334.8	0.000295563	344.8	0.000100709	354.8	2.77233e-05	364.8	0.000719227
305	0.000364302	315	0.000343396	325	0.000438435	335	0.000240829	345	7.46978e-05	355	4.60207e-05	365	0.000824181
305.2	0.000310989	315.2	0.000286961	325.2	0.000374469	335.2	0.000193758	345.2	5.26887e-05	355.2	6.81994e-05	365.2	0.000935575
305.4	0.000262754	315.4	0.000236264	325.4	0.000315833	335.4	0.00015216	345.4	3.46811e-05	355.4	9.42593e-05	365.4	0.00105
305.6	0.000218327	315.6	0.000192264	325.6	0.000263861	335.6	0.000116036	345.6	2.06753e-05	355.6	0.000123646	365.6	0.00118
305.8	0.000178978	315.8	0.000153046	325.8	0.000218551	335.8	8.53849e-05	345.8	1.06711e-05	355.8	0.00015636	365.8	0.00131
306	0.000143436	316	0.000119567	326	0.000178572	336	6.1302e-05	346	4.00167e-06	356	0.0001924	366	0.00144
306.2	0.000112972	316.2	9.08709e-05	326.2	0.000142591	336.2	4.05031e-05	346.2	6.66945e-07	356.2	0.000231767	366.2	0.00158
306.4	8.63154e-05	316.4	6.6001e-05	326.4	0.000113274	336.4	2.51776e-05	346.4	0	356.4	0.000273352	366.4	0.00172
306.6	6.34672e-05	316.6	4.68703e-05	326.6	8.79536e-05	336.6	1.31361e-05	346.6	2.00084e-06	356.6	0.000317709	366.6	0.00187
306.8	4.50617e-05	316.8	3.06092e-05	326.8	6.66315e-05	336.8	5.47339e-06	346.8	6.66945e-06	356.8	0.000364285	366.8	0.00203
307	2.98296e-05	317	1.81742e-05	327	4.79747e-05	337	1.09468e-06	347	1.33389e-05	357	0.000413078	367	0.00219
307.2	1.77708e-05	317.2	9.56536e-06	327.2	3.46484e-05	337.2	0	347.2	2.26761e-05	357.2	0.000464089	367.2	0.00235
307.4	9.52009e-06	317.4	3.82614e-06	327.4	2.26547e-05	337.4	2.18936e-06	347.4	3.33473e-05	357.4	0.000516763	367.4	0.00252
307.6	3.80803e-06	317.6	9.56536e-07	327.6	1.46589e-05	337.6	5.47339e-06	347.6	4.66862e-05	357.6	0.000571101	367.6	0.00269
307.8	6.34672e-07	317.8	0	327.8	7.99578e-06	337.8	1.20415e-05	347.8	6.0692e-05	357.8	0.000627102	367.8	0.00286
308	0	318	9.56536e-07	328	3.99789e-06	338	2.07989e-05	348	7.66987e-05	358	0.000684766	368	0.00304
308.2	1.26934e-06	318.2	3.82614e-06	328.2	1.33263e-06	338.2	2.95563e-05	348.2	9.33723e-05	358.2	0.00074354	368.2	0.00322
308.4	4.44271e-06	318.4	8.60882e-06	328.4	0	338.4	4.05031e-05	348.4	0.00011138	358.4	0.000803422	368.4	0.00341
308.6	9.52009e-06	318.6	1.4348e-05	328.6	0	338.6	5.25446e-05	348.6	0.000130721	358.6	0.000864968	368.6	0.0036
308.8	1.58668e-05	318.8	2.20003e-05	328.8	1.33263e-06	338.8	6.56807e-05	348.8	0.00015073	358.8	0.000927068	368.8	0.00379
309	2.28482e-05	319	2.96526e-05	329	2.66526e-06	339	7.88169e-05	349	0.000172072	359	0.000990277	369	0.00399
309.2	3.10989e-05	319.2	3.73049e-05	329.2	3.99789e-06	339.2	9.1953e-05	349.2	0.000193414	359.2	0.00105	369.2	0.00418
309.4	3.99844e-05	319.4	4.59137e-05	329.4	6.66315e-06	339.4	0.000105089	349.4	0.000215423	359.4	0.00112	369.4	0.00439
309.6	4.95044e-05	319.6	5.45225e-05	329.6	7.99578e-06	339.6	0.000118225	349.6	0.000238766	359.6	0.00119	369.6	0.00459
309.8	5.83899e-05	319.8	6.40879e-05	329.8	1.0661e-05	339.8	0.000131361	349.8	0.000261442	359.8	0.00125	369.8	0.00479
310	6.79099e-05	320	7.26967e-05	330	1.19937e-05	340	0.000144498	350	0.000285452	360	0.00132	370	0.00501
310.2	7.743e-05	320.2	8.13056e-05	330.2	1.33263e-05	340.2	0.000156539	350.2	0.000309462	360.2	0.00139	370.2	0.00522
310.4	8.69501e-05	320.4	8.99144e-05	330.4	1.46589e-05	340.4	0.000168581	350.4	0.000334139	360.4	0.00146	370.4	0.00543
310.6	9.58355e-05	320.6	9.75667e-05	330.6	1.59916e-05	340.6	0.000178433	350.6	0.000358816	360.6	0.00153	370.6	0.00565
310.8	0.000104086	320.8	0.000105219	330.8	1.73242e-05	340.8	0.000189379	350.8	0.00038416	360.8	0.0016	370.8	0.00587
311	0.000112337	321	0.000111915	331	1.73242e-05	341	0.000198137	351	0.000410171	361	0.00167	371	0.00609
311.2	0.000119953	321.2	0.00011861	331.2	1.73242e-05	341.2	0.000206894	351.2	0.000436182	361.2	0.00174	371.2	0.00631
311.4	0.000126934	321.4	0.000125306	331.4	1.73242e-05	341.4	0.000214557	351.4	0.000462193	361.4	0.00181	371.4	0.00654
311.6	0.000132647	321.6	0.000131045	331.6	1.73242e-05	341.6	0.00022222	351.6	0.000488871	361.6	0.00188	371.6	0.00677
311.8	0.000138359	321.8	0.000136785	331.8	1.73242e-05	341.8	0.000227693	351.8	0.000516215	361.8	0.00196	371.8	0.007
312	0.000143436	322	0.000141567	332	1.59916e-05	342	0.000233167	352	0.00054356	362	0.00203	372	0.00723
312.2	0.000147879	322.2	0.00014635	332.2	1.59916e-05	342.2	0.00023864	352.2	0.000571572	362.2	0.00211	372.2	0.00747
312.4	0.000151052	322.4	0.000151133	332.4	1.46589e-05	342.4	0.000241924	352.4	0.000599584	362.4	0.00218	372.4	0.00771
312.6	0.000154225	322.6	0.000154959	332.6	1.46589e-05	342.6	0.000245208	352.6	0.000628262	362.6	0.00226	372.6	0.00795
312.8	0.000156764	322.8	0.000159742	332.8	1.46589e-05	342.8	0.000248492	352.8	0.000657608	362.8	0.00234	372.8	0.00819
313	0.000158668	323	0.000162611	333	1.46589e-05	343	0.000251776	353	0.00068762	363	0.00242	373	0.00844
313.2	0.000159937	323.2	0.000166437	333.2	1.46589e-05	343.2	0.000253965	353.2	0.000717633	363.2	0.0025	373.2	0.00868
313.4	0.000161207	323.4	0.000170263	333.4	1.59916e-05	343.4	0.00025506	353.4	0.000748979	363.4	0.00258	373.4	0.00893
313.6	0.000161841	323.6	0.00017409	333.6	1.73242e-05	343.6	0.00025725	353.6	0.000780326	363.6	0.00266	373.6	0.00919
313.8	0.000161841	323.8	0.000176959	333.8	1.86568e-05	343.8	0.000259439	353.8	0.000812339	363.8	0.00275	373.8	0.00944
314	0.000161841	324	0.000180785	334	1.99894e-05	344	0.000260534	354	0.000845019	364	0.00283	374	0.00969
314.2	0.000161841	324.2	0.000184611	334.2	2.26547e-05	344.2	0.000262723	354.2	0.000878367	364.2	0.00292	374.2	0.00995
314.4	0.000161207	324.4	0.000187481	334.4	2.532e-05	344.4	0.000264912	354.4	0.000911714	364.4	0.00301	374.4	0.0102
314.6	0.000160572	324.6	0.000191307	334.6	2.93179e-05	344.6	0.000268196	354.6	0.000946395	364.6	0.0031	374.6	0.01046
314.8	0.000159937	324.8	0.000195133	334.8	3.33157e-05	344.8	0.000270386	354.8	0.000981743	364.8	0.00319	374.8	0.01072
315	0.000159303	325	0.000199916	335	3.73136e-05	345	0.00027367	355	0.00102	365	0.00328	375	0.01098
315.2	0.000159303	325.2	0.000203742	335.2	4.13115e-05	345.2	0.000278048	355.2	0.00105	365.2	0.00337	375.2	0.01124
315.4	0.000158668	325.4	0.000207568	335.4	4.6642e-05	345.4	0.000282427	355.4	0.00109	365.4	0.00347	375.4	0.0115
315.6	0.000158033	325.6	0.000212351	335.6	5.19726e-05	345.6	0.000287901	355.6	0.00113	365.6	0.00357	375.6	0.01176
315.8	0.000158033	325.8	0.000217134	335.8	5.73031e-05	345.8	0.000293374	355.8	0.00117	365.8	0.00367	375.8	0.01203
316	0.000158033	326	0.00022096	336	6.39662e-05	346	0.000301037	356	0.00121	366	0.00377	376	0.0123
316.2	0.000158033	326.2	0.000225742	336.2	6.92967e-05	346.2	0.000308699	356.2	0.00125	366.2	0.00388	376.2	0.01256
316.4	0.000158033	326.4	0.000230525	336.4	7.59599e-05	346.4	0.000317457	356.4	0.00129	366.4	0.00398	376.4	0.01282
316.6	0.000158668	326.6	0.000235308	336.6	8.2623e-05	346.6	0.000326214	356.6	0.00133	366.6	0.00409	376.6	0.01309
316.8	0.000159303	326.8	0.000240091	336.8	8.92862e-05	346.8	0.000337161	356.8	0.00137	366.8	0.0042	376.8	0.01336
317	0.000159937	327	0.000244873	337	9.59493e-05	347	0.000348108	357	0.00142	367	0.00432	377	0.01362
317.2	0.000161207	327.2	0.000249656	337.2	0.00010128	347.2	0.000360149	357.2	0.00146	367.2	0.00443	377.2	0.01389
317.4	0.000162476	327.4	0.000253482	337.4	0.000107943	347.4	0.000373285	357.4	0.0015	367.4	0.00455	377.4	0.01416
317.6	0.00016438	327.6	0.000258265	337.6	0.000114606	347.6	0.000387516	357.6	0.00155	367.6	0.00467	377.6	0.01443
317.8	0.000166284	327.8	0.000262091	337.8	0.000121269	347.8	0.000401747	357.8	0.0016	367.8	0.00479	377.8	0.01469
318	0.000168188	328	0.000265917	338	0.0001266	348	0.000418167	358	0.00164	368	0.00492	378	0.01496
318.2	0.000170092	328.2	0.000269743	338.2	0.000133263	348.2	0.000434587	358.2	0.00169	368.2	0.00504	378.2	0.01523
318.4	0.000172631	328.4	0.000272613	338.4	0.000138593	348.4	0.000452102	358.4	0.00174	368.4	0.00518	378.4	0.0155
318.6	0.00017517	328.6	0.000275482	338.6	0.000143924	348.6	0.000469617	358.6	0.00179	368.6	0.00531	378.6	0.01577
318.8	0.000177074	328.8	0.000278352	338.8	0.000149255	348.8	0.000489321	358.8	0.00184	368.8	0.00544	378.8	0.01603
319	0.000179612	329	0.000280265	339	0.000154585	349	0.000507931	359	0.00189	369	0.00558	379	0.0163
319.2	0.000182151	329.2	0.000282178	339.2	0.000158583	349.2	0.000527635	359.2	0.00194	369.2	0.00572	379.2	0.01657
319.4	0.00018469	329.4	0.000283135	339.4	0.000163913	349.4	0.000548434	359.4	0.002	369.4	0.00586	379.4	0.01684
319.6	0.000187228	329.6	0.000284091	339.6	0.000169244	349.6	0.000569233	359.6	0.00205	369.6	0.006	379.6	0.01711
319.8	0.000189767	329.8	0.000285048	339.8	0.000173242	349.8	0.000591127	359.8	0.00211	369.8	0.00615	379.8	0.01738
320	0.000192306	330	0.000285048	340	0.00017724	350	0.000611925	360	0.00216	370	0.0063	380	0.01764
320.2	0.00019421	330.2	0.000285048	340.2	0.000181238	350.2	0.000633819	360.2	0.00222	370.2	0.00645	380.2	0.01791
320.4	0.000196114	330.4	0.000284091	340.4	0.000186568	350.4	0.000656807	360.4	0.00228	370.4	0.0066	380.4	0.01818
320.6	0.000198018	330.6	0.000282178	340.6	0.000190566	350.6	0.000678701	360.6	0.00234	370.6	0.00675	380.6	0.01844
320.8	0.000199922	330.8	0.000281222	340.8	0.000194564	350.8	0.000701689	360.8	0.0024	370.8	0.00691	380.8	0.01872
321	0.000201191	331	0.000279309	341	0.000198562	351	0.000723583	361	0.00247	371	0.00706	381	0.01899
321.2	0.000201826	331.2	0.000276439	341.2	0.00020256	351.2	0.000746571	361.2	0.00253	371.2	0.00722	381.2	0.01926
321.4	0.000203095	331.4	0.000273569	341.4	0.00020789	351.4	0.000768464	361.4	0.0026	371.4	0.00738	381.4	0.01952
321.6	0.000203095	331.6	0.0002707	341.6	0.000211888	351.6	0.000791453	361.6	0.00266	371.6	0.00754	381.6	0.01979
321.8	0.00020373	331.8	0.000266874	341.8	0.000217219	351.8	0.000814441	361.8	0.00273	371.8	0.0077	381.8	0.02005
322	0.00020373	332	0.000264004	342	0.000221217	352	0.000837429	362	0.0028	372	0.00787	382	0.02033
322.2	0.000203095	332.2	0.000260178	342.2	0.000226547	352.2	0.000859323	362.2	0.00287	372.2	0.00803	382.2	0.02059
322.4	0.00020246	332.4	0.000256352	342.4	0.000231878	352.4	0.000882311	362.4	0.00294	372.4	0.0082	382.4	0.02086
322.6	0.000201826	332.6	0.000251569	342.6	0.000237208	352.6	0.000905299	362.6	0.00302	372.6	0.00836	382.6	0.02112
322.8	0.000200556	332.8	0.000247743	342.8	0.000242539	352.8	0.000928288	362.8	0.00309	372.8	0.00853	382.8	0.02139
323	0.000198652	333	0.000243917	343	0.000247869	353	0.000951276	363	0.00317	373	0.0087	383	0.02165
323.2	0.000197383	333.2	0.000240091	343.2	0.000254532	353.2	0.000974264	363.2	0.00324	373.2	0.00886	383.2	0.02192
323.4	0.000195479	333.4	0.000236264	343.4	0.000259863	353.4	0.000997252	363.4	0.00332	373.4	0.00904	383.4	0.02218
323.6	0.000193575	333.6	0.000232438	343.6	0.000265193	353.6	0.00102	363.6	0.0034	373.6	0.0092	383.6	0.02244
323.8	0.000191036	333.8	0.000229569	343.8	0.000271856	353.8	0.00104	363.8	0.00349	373.8	0.00937	383.8	0.0227
324	0.000189132	334	0.000226699	344	0.00027852	354	0.00107	364	0.00357	374	0.00954	384	0.02297
324.2	0.000186594	334.2	0.000223829	344.2	0.00028385	354.2	0.00109	364.2	0.00365	374.2	0.00971	384.2	0.02322
324.4	0.000184055	334.4	0.000221916	344.4	0.000290513	354.4	0.00112	364.4	0.00374	374.4	0.00988	384.4	0.02348
324.6	0.000182151	334.6	0.000220003	344.6	0.000295844	354.6	0.00114	364.6	0.00383	374.6	0.01006	384.6	0.02374
324.8	0.000179612	334.8	0.00021809	344.8	0.000302507	354.8	0.00117	364.8	0.00392	374.8	0.01023	384.8	0.02399
325	0.000177708	335	0.00021809	345	0.000307837	355	0.0012	365	0.00401	375	0.0104	385	0.02424
325.2	0.000175804	335.2	0.000217134	345.2	0.000314501	355.2	0.00123	365.2	0.0041	375.2	0.01057	385.2	0.02449
325.4	0.0001739	335.4	0.000217134	345.4	0.000319831	355.4	0.00125	365.4	0.00419	375.4	0.01074	385.4	0.02474
325.6	0.000172631	335.6	0.00021809	345.6	0.000325162	355.6	0.00128	365.6	0.00428	375.6	0.01092	385.6	0.02499
325.8	0.000171362	335.8	0.000220003	345.8	0.000330492	355.8	0.00131	365.8	0.00438	375.8	0.01109	385.8	0.02523
326	0.000170092	336	0.000221916	346	0.000335823	356	0.00135	366	0.00447	376	0.01127	386	0.02548
326.2	0.000169458	336.2	0.000223829	346.2	0.000339821	356.2	0.00138	366.2	0.00457	376.2	0.01145	386.2	0.02572
326.4	0.000169458	336.4	0.000227656	346.4	0.000345151	356.4	0.00141	366.4	0.00467	376.4	0.01162	386.4	0.02596
326.6	0.000169458	336.6	0.000230525	346.6	0.000349149	356.6	0.00144	366.6	0.00477	376.6	0.0118	386.6	0.02619
326.8	0.000170092	336.8	0.000235308	346.8	0.000353147	356.8	0.00148	366.8	0.00487	376.8	0.01198	386.8	0.02643
327	0.000170727	337	0.000239134	347	0.000357145	357	0.00152	367	0.00497	377	0.01216	387	0.02666
327.2	0.000171996	337.2	0.000244873	347.2	0.000361143	357.2	0.00155	367.2	0.00507	377.2	0.01234	387.2	0.02689
327.4	0.0001739	337.4	0.000249656	347.4	0.000365141	357.4	0.00159	367.4	0.00518	377.4	0.01252	387.4	0.02712
327.6	0.000175804	337.6	0.000255395	347.6	0.000369138	357.6	0.00163	367.6	0.00528	377.6	0.01271	387.6	0.02734
327.8	0.000178343	337.8	0.000262091	347.8	0.000373136	357.8	0.00167	367.8	0.00539	377.8	0.01289	387.8	0.02757
328	0.000181516	338	0.00026783	348	0.000377134	358	0.00172	368	0.00549	378	0.01308	388	0.02779
328.2	0.00018469	338.2	0.000274526	348.2	0.000381132	358.2	0.00176	368.2	0.0056	378.2	0.01326	388.2	0.02801
328.4	0.000188498	338.4	0.000281222	348.4	0.00038513	358.4	0.0018	368.4	0.00571	378.4	0.01345	388.4	0.02823
328.6	0.000192306	338.6	0.000286961	348.6	0.000389128	358.6	0.00185	368.6	0.00582	378.6	0.01364	388.6	0.02844
328.8	0.000196114	338.8	0.000293657	348.8	0.000393126	358.8	0.00189	368.8	0.00593	378.8	0.01383	388.8	0.02865
329	0.000200556	339	0.000300352	349	0.000398456	359	0.00194	369	0.00604	379	0.01401	389	0.02886
329.2	0.000205634	339.2	0.000306092	349.2	0.000403787	359.2	0.00199	369.2	0.00616	379.2	0.0142	389.2	0.02907
329.4	0.000210077	339.4	0.000312787	349.4	0.000409117	359.4	0.00203	369.4	0.00627	379.4	0.01439	389.4	0.02928
329.6	0.000215154	339.6	0.000318526	349.6	0.00041578	359.6	0.00208	369.6	0.00639	379.6	0.01458	389.6	0.02948
329.8	0.000220231	339.8	0.000323309	349.8	0.000422444	359.8	0.00213	369.8	0.00651	379.8	0.01477	389.8	0.02968
330	0.000225309	340	0.000329048	350	0.000429107	360	0.00218	370	0.00663	380	0.01496	390	0.02988
330.2	0.000229751	340.2	0.000332875	350.2	0.000437103	360.2	0.00223	370.2	0.00675	380.2	0.01515	390.2	0.03008
330.4	0.000234829	340.4	0.000336701	350.4	0.000446431	360.4	0.00229	370.4	0.00687	380.4	0.01534	390.4	0.03028
330.6	0.000239906	340.6	0.000340527	350.6	0.000455759	360.6	0.00234	370.6	0.007	380.6	0.01553	390.6	0.03047
330.8	0.000244349	340.8	0.000343396	350.8	0.00046642	360.8	0.00239	370.8	0.00713	380.8	0.01572	390.8	0.03067
331	0.000248792	341	0.000346266	351	0.000478414	361	0.00245	371	0.00726	381	0.0159	391	0.03086
331.2	0.0002526	341.2	0.000348179	351.2	0.000490408	361.2	0.0025	371.2	0.00739	381.2	0.01609	391.2	0.03105
331.4	0.000257042	341.4	0.000349136	351.4	0.000503734	361.4	0.00256	371.4	0.00752	381.4	0.01628	391.4	0.03124
331.6	0.000260216	341.6	0.000350092	351.6	0.00051706	361.6	0.00261	371.6	0.00765	381.6	0.01646	391.6	0.03143
331.8	0.000263389	341.8	0.000350092	351.8	0.000531719	361.8	0.00267	371.8	0.00779	381.8	0.01664	391.8	0.03162
332	0.000266562	342	0.000349136	352	0.000547711	362	0.00273	372	0.00793	382	0.01683	392	0.03181
332.2	0.000268466	342.2	0.000348179	352.2	0.000563702	362.2	0.00279	372.2	0.00807	382.2	0.017	392.2	0.03199
332.4	0.000271005	342.4	0.000346266	352.4	0.000581027	362.4	0.00285	372.4	0.00821	382.4	0.01719	392.4	0.03218
332.6	0.000272274	342.6	0.000344353	352.6	0.000599683	362.6	0.00291	372.6	0.00835	382.6	0.01736	392.6	0.03236
332.8	0.000273544	342.8	0.00034244	352.8	0.00061834	362.8	0.00298	372.8	0.0085	382.8	0.01754	392.8	0.03255
333	0.000274178	343	0.00033957	353	0.000636997	363	0.00304	373	0.00865	383	0.01771	393	0.03273
333.2	0.000274178	343.2	0.000336701	353.2	0.000656986	363.2	0.00311	373.2	0.00879	383.2	0.01788	393.2	0.03291
333.4	0.000274178	343.4	0.000333831	353.4	0.000678309	363.4	0.00317	373.4	0.00895	383.4	0.01805	393.4	0.03309
333.6	0.000273544	343.6	0.000330005	353.6	0.000698298	363.6	0.00324	373.6	0.00909	383.6	0.01822	393.6	0.03327
333.8	0.000272274	343.8	0.000327135	353.8	0.000720953	363.8	0.00332	373.8	0.00925	383.8	0.01838	393.8	0.03346
334	0.000271005	344	0.000323309	354	0.000742275	364	0.00339	374	0.0094	384	0.01855	394	0.03364
334.2	0.000269736	344.2	0.000319483	354.2	0.000764929	364.2	0.00346	374.2	0.00956	384.2	0.01871	394.2	0.03382
334.4	0.000267197	344.4	0.000316613	354.4	0.000786252	364.4	0.00354	374.4	0.00971	384.4	0.01888	394.4	0.03401
334.6	0.000265293	344.6	0.000313744	354.6	0.000808906	364.6	0.00362	374.6	0.00987	384.6	0.01903	394.6	0.03419
334.8	0.000262754	344.8	0.000310874	354.8	0.000831561	364.8	0.0037	374.8	0.01003	384.8	0.01919	394.8	0.03437
335	0.000259581	345	0.000308005	355	0.000854216	365	0.00379	375	0.01019	385	0.01935	395	0.03456
335.2	0.000257042	345.2	0.000306092	355.2	0.000878203	365.2	0.00388	375.2	0.01035	385.2	0.01951	395.2	0.03474
335.4	0.000253869	345.4	0.000304178	355.4	0.000900858	365.4	0.00396	375.4	0.01051	385.4	0.01966	395.4	0.03492
335.6	0.000250696	345.6	0.000303222	355.6	0.000923512	365.6	0.00406	375.6	0.01067	385.6	0.01982	395.6	0.0351
335.8	0.000247522	345.8	0.000302265	355.8	0.000946167	365.8	0.00415	375.8	0.01083	385.8	0.01997	395.8	0.03529
336	0.000244349	346	0.000302265	356	0.000968822	366	0.00425	376	0.01099	386	0.02012	396	0.03547
336.2	0.000241176	346.2	0.000302265	356.2	0.000991477	366.2	0.00435	376.2	0.01115	386.2	0.02027	396.2	0.03566
336.4	0.000238637	346.4	0.000304178	356.4	0.00101	366.4	0.00445	376.4	0.01131	386.4	0.02042	396.4	0.03584
336.6	0.000235463	346.6	0.000305135	356.6	0.00104	366.6	0.00456	376.6	0.01148	386.6	0.02058	396.6	0.03602
336.8	0.000232925	346.8	0.000308005	356.8	0.00106	366.8	0.00467	376.8	0.01164	386.8	0.02073	396.8	0.0362
337	0.000230386	347	0.000310874	357	0.00108	367	0.00478	377	0.0118	387	0.02088	397	0.03639
337.2	0.000228482	347.2	0.0003147	357.2	0.00111	367.2	0.00489	377.2	0.01196	387.2	0.02102	397.2	0.03657
337.4	0.000226578	347.4	0.000318526	357.4	0.00113	367.4	0.00501	377.4	0.01213	387.4	0.02117	397.4	0.03676
337.6	0.000224674	347.6	0.000323309	357.6	0.00115	367.6	0.00513	377.6	0.01229	387.6	0.02132	397.6	0.03694
337.8	0.000223405	347.8	0.000329048	357.8	0.00117	367.8	0.00525	377.8	0.01245	387.8	0.02147	397.8	0.03712
338	0.00022277	348	0.000334788	358	0.0012	368	0.00537	378	0.01261	388	0.02162	398	0.0373
338.2	0.000222135	348.2	0.000341483	358.2	0.00122	368.2	0.0055	378.2	0.01277	388.2	0.02176	398.2	0.03748
338.4	0.000221501	348.4	0.000348179	358.4	0.00125	368.4	0.00563	378.4	0.01293	388.4	0.02191	398.4	0.03767
338.6	0.000221501	348.6	0.000354875	358.6	0.00127	368.6	0.00576	378.6	0.01309	388.6	0.02205	398.6	0.03785
338.8	0.000222135	348.8	0.000362527	358.8	0.0013	368.8	0.0059	378.8	0.01325	388.8	0.0222	398.8	0.03803
339	0.00022277	349	0.000370179	359	0.00132	369	0.00604	379	0.01342	389	0.02235	399	0.03821
339.2	0.000224039	349.2	0.000378788	359.2	0.00135	369.2	0.00618	379.2	0.01358	389.2	0.02249	399.2	0.03838
339.4	0.000225309	349.4	0.000386441	359.4	0.00138	369.4	0.00632	379.4	0.01374	389.4	0.02264	399.4	0.03856
339.6	0.000227213	349.6	0.000395049	359.6	0.00141	369.6	0.00646	379.6	0.0139	389.6	0.02278	399.6	0.03873
339.8	0.000229117	349.8	0.000403658	359.8	0.00144	369.8	0.00661	379.8	0.01406	389.8	0.02292	399.8	0.03891
340	0.000231655	350	0.000412267	360	0.00147	370	0.00676	380	0.01422	390	0.02307	400	0.03909
340.2	0.000234194	350.2	0.000420876	360.2	0.0015	370.2	0.00691	380.2	0.01439	390.2	0.02321	400.2	0.03926
340.4	0.000237367	350.4	0.000429485	360.4	0.00153	370.4	0.00706	380.4	0.01455	390.4	0.02336	400.4	0.03943
340.6	0.000239906	350.6	0.000437137	360.6	0.00157	370.6	0.00722	380.6	0.01471	390.6	0.0235	400.6	0.0396
340.8	0.00024308	350.8	0.000445746	360.8	0.0016	370.8	0.00737	380.8	0.01487	390.8	0.02365	400.8	0.03978
341	0.000246888	351	0.000454355	361	0.00164	371	0.00753	381	0.01503	391	0.02379	401	0.03994
341.2	0.000250061	351.2	0.000462963	361.2	0.00168	371.2	0.00769	381.2	0.0152	391.2	0.02393	401.2	0.04012
341.4	0.000253869	351.4	0.000470616	361.4	0.00172	371.4	0.00786	381.4	0.01536	391.4	0.02408	401.4	0.04029
341.6	0.000257042	351.6	0.000478268	361.6	0.00176	371.6	0.00802	381.6	0.01552	391.6	0.02422	401.6	0.04045
341.8	0.00026085	351.8	0.00048592	361.8	0.0018	371.8	0.00819	381.8	0.01568	391.8	0.02437	401.8	0.04062
342	0.000264658	352	0.000494529	362	0.00185	372	0.00836	382	0.01584	392	0.02451	402	0.04079
342.2	0.000267832	352.2	0.000502181	362.2	0.00189	372.2	0.00853	382.2	0.016	392.2	0.02465	402.2	0.04096
342.4	0.00027164	352.4	0.000508877	362.4	0.00194	372.4	0.0087	382.4	0.01616	392.4	0.02479	402.4	0.04112
342.6	0.000274813	352.6	0.000516529	362.6	0.00199	372.6	0.00887	382.6	0.01632	392.6	0.02494	402.6	0.04129
342.8	0.000278621	352.8	0.000524182	362.8	0.00204	372.8	0.00904	382.8	0.01648	392.8	0.02509	402.8	0.04146
343	0.000281795	353	0.000531834	363	0.00209	373	0.00922	383	0.01664	393	0.02523	403	0.04163
343.2	0.000284968	353.2	0.000539486	363.2	0.00214	373.2	0.00939	383.2	0.0168	393.2	0.02538	403.2	0.04179
343.4	0.000288141	353.4	0.000547139	363.4	0.0022	373.4	0.00957	383.4	0.01696	393.4	0.02552	403.4	0.04195
343.6	0.000291315	353.6	0.000554791	363.6	0.00225	373.6	0.00975	383.6	0.01712	393.6	0.02567	403.6	0.04212
343.8	0.000294488	353.8	0.0005634	363.8	0.00231	373.8	0.00993	383.8	0.01727	393.8	0.02581	403.8	0.04229
344	0.000297027	354	0.000571052	364	0.00237	374	0.01011	384	0.01743	394	0.02596	404	0.04245
344.2	0.000299565	354.2	0.000579661	364.2	0.00242	374.2	0.0103	384.2	0.01758	394.2	0.02611	404.2	0.04262
344.4	0.000302104	354.4	0.00058827	364.4	0.00248	374.4	0.01048	384.4	0.01774	394.4	0.02626	404.4	0.04278
344.6	0.000304643	354.6	0.000597835	364.6	0.00254	374.6	0.01066	384.6	0.0179	394.6	0.02641	404.6	0.04295
344.8	0.000307181	354.8	0.000606444	364.8	0.00261	374.8	0.01085	384.8	0.01806	394.8	0.02656	404.8	0.04312
345	0.00030972	355	0.000616966	365	0.00267	375	0.01103	385	0.01821	395	0.02671	405	0.04328
345.2	0.000311624	355.2	0.000626531	365.2	0.00273	375.2	0.01122	385.2	0.01836	395.2	0.02686	405.2	0.04345
345.4	0.000313528	355.4	0.000638009	365.4	0.0028	375.4	0.01141	385.4	0.01852	395.4	0.02701	405.4	0.04361
345.6	0.000316067	355.6	0.000648531	365.6	0.00286	375.6	0.0116	385.6	0.01868	395.6	0.02717	405.6	0.04378
345.8	0.000317971	355.8	0.000660966	365.8	0.00293	375.8	0.01179	385.8	0.01883	395.8	0.02732	405.8	0.04395
346	0.000319875	356	0.000672445	366	0.00299	376	0.01198	386	0.01898	396	0.02747	406	0.04412
346.2	0.000321779	356.2	0.00068488	366.2	0.00306	376.2	0.01217	386.2	0.01914	396.2	0.02763	406.2	0.04428
346.4	0.000323683	356.4	0.000698271	366.4	0.00313	376.4	0.01237	386.4	0.01929	396.4	0.02778	406.4	0.04446
346.6	0.000326222	356.6	0.000712619	366.6	0.0032	376.6	0.01256	386.6	0.01945	396.6	0.02794	406.6	0.04463
346.8	0.000328126	356.8	0.000726011	366.8	0.00327	376.8	0.01275	386.8	0.0196	396.8	0.0281	406.8	0.04479
347	0.00033003	357	0.000741315	367	0.00334	377	0.01295	387	0.01976	397	0.02825	407	0.04496
347.2	0.000332568	357.2	0.00075662	367.2	0.00342	377.2	0.01315	387.2	0.01991	397.2	0.02841	407.2	0.04513
347.4	0.000334472	357.4	0.000771925	367.4	0.00349	377.4	0.01334	387.4	0.02007	397.4	0.02857	407.4	0.0453
347.6	0.000337011	357.6	0.000788186	367.6	0.00357	377.6	0.01354	387.6	0.02022	397.6	0.02872	407.6	0.04548
347.8	0.00033955	357.8	0.000804447	367.8	0.00365	377.8	0.01374	387.8	0.02038	397.8	0.02888	407.8	0.04564
348	0.000342088	358	0.000821664	368	0.00372	378	0.01395	388	0.02054	398	0.02904	408	0.04582
348.2	0.000345262	358.2	0.000838882	368.2	0.00381	378.2	0.01414	388.2	0.0207	398.2	0.0292	408.2	0.04599
348.4	0.000348435	358.4	0.0008561	368.4	0.00389	378.4	0.01435	388.4	0.02086	398.4	0.02936	408.4	0.04616
348.6	0.000351609	358.6	0.000874274	368.6	0.00397	378.6	0.01456	388.6	0.02102	398.6	0.02952	408.6	0.04634
348.8	0.000354782	358.8	0.000892448	368.8	0.00406	378.8	0.01477	388.8	0.02118	398.8	0.02967	408.8	0.04651
349	0.00035859	359	0.000911579	369	0.00415	379	0.01498	389	0.02134	399	0.02983	409	0.04669
349.2	0.000362398	359.2	0.000930709	369.2	0.00424	379.2	0.01518	389.2	0.0215	399.2	0.02999	409.2	0.04686
349.4	0.000366206	359.4	0.00094984	369.4	0.00433	379.4	0.01539	389.4	0.02166	399.4	0.03014	409.4	0.04704
349.6	0.000370649	359.6	0.000968971	369.6	0.00442	379.6	0.0156	389.6	0.02182	399.6	0.0303	409.6	0.04722
349.8	0.000375091	359.8	0.000989058	369.8	0.00452	379.8	0.01582	389.8	0.02199	399.8	0.03046	409.8	0.0474
350	0.000379534	360	0.00101	370	0.00462	380	0.01603	390	0.02215	400	0.03061	410	0.04758
350.2	0.000384611	360.2	0.00103	370.2	0.00472	380.2	0.01625	390.2	0.02231	400.2	0.03077	410.2	0.04776
350.4	0.000389689	360.4	0.00105	370.4	0.00483	380.4	0.01646	390.4	0.02247	400.4	0.03093	410.4	0.04795
350.6	0.000394766	360.6	0.00107	370.6	0.00494	380.6	0.01668	390.6	0.02264	400.6	0.03109	410.6	0.04813
350.8	0.000400478	360.8	0.00109	370.8	0.00505	380.8	0.0169	390.8	0.02281	400.8	0.03124	410.8	0.04832
351	0.00040619	361	0.00111	371	0.00516	381	0.01712	391	0.02297	401	0.0314	411	0.04851
351.2	0.000412537	361.2	0.00113	371.2	0.00528	381.2	0.01734	391.2	0.02314	401.2	0.03155	411.2	0.04871
351.4	0.000418884	361.4	0.00116	371.4	0.0054	381.4	0.01757	391.4	0.02331	401.4	0.03171	411.4	0.0489
351.6	0.000425231	361.6	0.00118	371.6	0.00552	381.6	0.01779	391.6	0.02347	401.6	0.03186	411.6	0.0491
351.8	0.000432212	361.8	0.0012	371.8	0.00564	381.8	0.01801	391.8	0.02364	401.8	0.03201	411.8	0.0493
352	0.000439193	362	0.00122	372	0.00577	382	0.01824	392	0.02381	402	0.03217	412	0.04951
352.2	0.000446175	362.2	0.00125	372.2	0.0059	382.2	0.01846	392.2	0.02398	402.2	0.03232	412.2	0.04971
352.4	0.000453791	362.4	0.00127	372.4	0.00604	382.4	0.01869	392.4	0.02415	402.4	0.03248	412.4	0.04992
352.6	0.000461407	362.6	0.00129	372.6	0.00617	382.6	0.01892	392.6	0.02431	402.6	0.03263	412.6	0.05013
352.8	0.000469023	362.8	0.00132	372.8	0.00631	382.8	0.01913	392.8	0.02449	402.8	0.03279	412.8	0.05035
353	0.000476639	363	0.00134	373	0.00645	383	0.01936	393	0.02466	403	0.03294	413	0.05057
353.2	0.00048489	363.2	0.00137	373.2	0.0066	383.2	0.01958	393.2	0.02483	403.2	0.0331	413.2	0.05079
353.4	0.00049314	363.4	0.00139	373.4	0.00675	383.4	0.01981	393.4	0.02501	403.4	0.03326	413.4	0.05102
353.6	0.000502026	363.6	0.00142	373.6	0.0069	383.6	0.02003	393.6	0.02518	403.6	0.03341	413.6	0.05124
353.8	0.000510911	363.8	0.00145	373.8	0.00705	383.8	0.02026	393.8	0.02535	403.8	0.03358	413.8	0.05148
354	0.000519797	364	0.00147	374	0.00721	384	0.02048	394	0.02553	404	0.03374	414	0.05172
354.2	0.000528682	364.2	0.0015	374.2	0.00736	384.2	0.02071	394.2	0.02571	404.2	0.0339	414.2	0.05196
354.4	0.000538202	364.4	0.00153	374.4	0.00753	384.4	0.02093	394.4	0.02588	404.4	0.03406	414.4	0.05221
354.6	0.000548357	364.6	0.00156	374.6	0.00769	384.6	0.02116	394.6	0.02606	404.6	0.03422	414.6	0.05246
354.8	0.000557877	364.8	0.0016	374.8	0.00786	384.8	0.02138	394.8	0.02624	404.8	0.03439	414.8	0.05271
355	0.000568032	365	0.00163	375	0.00802	385	0.02161	395	0.02642	405	0.03456	415	0.05298
355.2	0.000578187	365.2	0.00166	375.2	0.00819	385.2	0.02183	395.2	0.0266	405.2	0.03472	415.2	0.05324
355.4	0.000588976	365.4	0.00169	375.4	0.00837	385.4	0.02206	395.4	0.02679	405.4	0.0349	415.4	0.0535
355.6	0.0006004	365.6	0.00173	375.6	0.00854	385.6	0.02228	395.6	0.02697	405.6	0.03507	415.6	0.05378
355.8	0.00061119	365.8	0.00177	375.8	0.00872	385.8	0.02251	395.8	0.02715	405.8	0.03524	415.8	0.05406
356	0.000623248	366	0.0018	376	0.0089	386	0.02274	396	0.02734	406	0.03542	416	0.05434
356.2	0.000635307	366.2	0.00184	376.2	0.00908	386.2	0.02297	396.2	0.02753	406.2	0.03561	416.2	0.05463
356.4	0.000647366	366.4	0.00188	376.4	0.00926	386.4	0.0232	396.4	0.02771	406.4	0.03579	416.4	0.05491
356.6	0.000660059	366.6	0.00192	376.6	0.00945	386.6	0.02343	396.6	0.0279	406.6	0.03597	416.6	0.05521
356.8	0.000673387	366.8	0.00196	376.8	0.00963	386.8	0.02366	396.8	0.02809	406.8	0.03617	416.8	0.05551
357	0.00068735	367	0.00201	377	0.00982	387	0.0239	397	0.02828	407	0.03635	417	0.05582
357.2	0.000701313	367.2	0.00205	377.2	0.01001	387.2	0.02414	397.2	0.02847	407.2	0.03655	417.2	0.05613
357.4	0.00071591	367.4	0.0021	377.4	0.01021	387.4	0.02438	397.4	0.02867	407.4	0.03675	417.4	0.05644
357.6	0.000731143	367.6	0.00214	377.6	0.0104	387.6	0.02462	397.6	0.02886	407.6	0.03695	417.6	0.05676
357.8	0.000747644	367.8	0.00219	377.8	0.01059	387.8	0.02486	397.8	0.02905	407.8	0.03716	417.8	0.05708
358	0.000764146	368	0.00224	378	0.01079	388	0.02511	398	0.02925	408	0.03736	418	0.05741
358.2	0.000781282	368.2	0.00229	378.2	0.01099	388.2	0.02536	398.2	0.02944	408.2	0.03758	418.2	0.05775
358.4	0.000799053	368.4	0.00234	378.4	0.01118	388.4	0.02562	398.4	0.02964	408.4	0.03779	418.4	0.05808
358.6	0.000817458	368.6	0.0024	378.6	0.01138	388.6	0.02588	398.6	0.02983	408.6	0.03801	418.6	0.05842
358.8	0.000837133	368.8	0.00245	378.8	0.01158	388.8	0.02614	398.8	0.03002	408.8	0.03823	418.8	0.05877
359	0.000857442	369	0.00251	379	0.01179	389	0.0264	399	0.03022	409	0.03846	419	0.05913
359.2	0.000878387	369.2	0.00256	379.2	0.01199	389.2	0.02668	399.2	0.03042	409.2	0.03869	419.2	0.05948
359.4	0.0009006	369.4	0.00262	379.4	0.01219	389.4	0.02695	399.4	0.03061	409.4	0.03892	419.4	0.05984
359.6	0.000923448	369.6	0.00268	379.6	0.0124	389.6	0.02724	399.6	0.03081	409.6	0.03916	419.6	0.06024
359.8	0.000946931	369.8	0.00274	379.8	0.0126	389.8	0.02752	399.8	0.031	409.8	0.0394	419.8	0.06056
360	0.000971683	370	0.0028	380	0.01281	390	0.0278	400	0.0312	410	0.03964	420	0.06095
360.2	0.000997705	370.2	0.00286	380.2	0.01302	390.2	0.02809	400.2	0.0314	410.2	0.03989	420.2	0.06133
360.4	0.00102	370.4	0.00293	380.4	0.01323	390.4	0.02839	400.4	0.0316	410.4	0.04014	420.4	0.06172
360.6	0.00105	370.6	0.00299	380.6	0.01344	390.6	0.02868	400.6	0.0318	410.6	0.04039	420.6	0.06211
360.8	0.00108	370.8	0.00306	380.8	0.01365	390.8	0.02899	400.8	0.032	410.8	0.04065	420.8	0.06249
361	0.00111	371	0.00313	381	0.01387	391	0.02929	401	0.0322	411	0.04091	421	0.06294
361.2	0.00114	371.2	0.0032	381.2	0.01408	391.2	0.0296	401.2	0.0324	411.2	0.04117	421.2	0.06333
361.4	0.00117	371.4	0.00327	381.4	0.01429	391.4	0.02992	401.4	0.0326	411.4	0.04143	421.4	0.06372
361.6	0.00121	371.6	0.00334	381.6	0.01452	391.6	0.03024	401.6	0.0328	411.6	0.0417	421.6	0.06417
361.8	0.00124	371.8	0.00341	381.8	0.01473	391.8	0.03055	401.8	0.03301	411.8	0.04198	421.8	0.06462
362	0.00128	372	0.00348	382	0.01496	392	0.03088	402	0.03322	412	0.04225	422	0.065
362.2	0.00131	372.2	0.00356	382.2	0.01517	392.2	0.03121	402.2	0.03343	412.2	0.04252	422.2	0.06546
362.4	0.00135	372.4	0.00363	382.4	0.0154	392.4	0.03154	402.4	0.03364	412.4	0.0428	422.4	0.06591
362.6	0.00139	372.6	0.00371	382.6	0.01563	392.6	0.03188	402.6	0.03386	412.6	0.04308	422.6	0.06636
362.8	0.00143	372.8	0.00378	382.8	0.01585	392.8	0.03222	402.8	0.03408	412.8	0.04337	422.8	0.06681
363	0.00147	373	0.00386	383	0.01609	393	0.03256	403	0.0343	413	0.04365	423	0.06726
363.2	0.00151	373.2	0.00394	383.2	0.01632	393.2	0.03291	403.2	0.03452	413.2	0.04394	423.2	0.06777
363.4	0.00155	373.4	0.00401	383.4	0.01656	393.4	0.03326	403.4	0.03475	413.4	0.04423	423.4	0.06822
363.6	0.00159	373.6	0.00409	383.6	0.0168	393.6	0.03361	403.6	0.03498	413.6	0.04453	423.6	0.06874
363.8	0.00164	373.8	0.00417	383.8	0.01704	393.8	0.03396	403.8	0.03522	413.8	0.04482	423.8	0.06919
364	0.00168	374	0.00425	384	0.01729	394	0.03432	404	0.03545	414	0.04512	424	0.06971
364.2	0.00173	374.2	0.00434	384.2	0.01755	394.2	0.03468	404.2	0.0357	414.2	0.04542	424.2	0.07022
364.4	0.00177	374.4	0.00442	384.4	0.0178	394.4	0.03505	404.4	0.03594	414.4	0.04573	424.4	0.07074
364.6	0.00182	374.6	0.0045	384.6	0.01805	394.6	0.03542	404.6	0.03618	414.6	0.04603	424.6	0.07125
364.8	0.00187	374.8	0.00458	384.8	0.01831	394.8	0.0358	404.8	0.03644	414.8	0.04635	424.8	0.07183
365	0.00192	375	0.00467	385	0.01857	395	0.03617	405	0.03669	415	0.04666	425	0.07235
365.2	0.00196	375.2	0.00475	385.2	0.01884	395.2	0.03655	405.2	0.03695	415.2	0.04698	425.2	0.07292
365.4	0.00201	375.4	0.00484	385.4	0.01912	395.4	0.03693	405.4	0.03721	415.4	0.0473	425.4	0.07344
365.6	0.00206	375.6	0.00493	385.6	0.01938	395.6	0.03732	405.6	0.03748	415.6	0.04763	425.6	0.07402
365.8	0.00211	375.8	0.00501	385.8	0.01966	395.8	0.03771	405.8	0.03775	415.8	0.04796	425.8	0.0746
366	0.00216	376	0.0051	386	0.01996	396	0.03811	406	0.03802	416	0.0483	426	0.07518
366.2	0.00221	376.2	0.00519	386.2	0.02024	396.2	0.03851	406.2	0.03829	416.2	0.04864	426.2	0.07576
366.4	0.00226	376.4	0.00528	386.4	0.02053	396.4	0.03892	406.4	0.03857	416.4	0.04898	426.4	0.07634
366.6	0.00231	376.6	0.00537	386.6	0.02084	396.6	0.03932	406.6	0.03885	416.6	0.04933	426.6	0.07698
366.8	0.00236	376.8	0.00547	386.8	0.02113	396.8	0.03974	406.8	0.03914	416.8	0.04969	426.8	0.07763
367	0.00241	377	0.00556	387	0.02144	397	0.04015	407	0.03943	417	0.05005	427	0.0782
367.2	0.00246	377.2	0.00566	387.2	0.02176	397.2	0.04057	407.2	0.03971	417.2	0.05042	427.2	0.07885
367.4	0.00251	377.4	0.00575	387.4	0.02206	397.4	0.041	407.4	0.04001	417.4	0.05079	427.4	0.07949
367.6	0.00256	377.6	0.00585	387.6	0.0224	397.6	0.04143	407.6	0.04031	417.6	0.05117	427.6	0.08014
367.8	0.00262	377.8	0.00595	387.8	0.02272	397.8	0.04187	407.8	0.0406	417.8	0.05157	427.8	0.08084
368	0.00267	378	0.00605	388	0.02305	398	0.04231	408	0.04091	418	0.05196	428	0.08149
368.2	0.00272	378.2	0.00616	388.2	0.0234	398.2	0.04276	408.2	0.04121	418.2	0.05237	428.2	0.0822
368.4	0.00277	378.4	0.00627	388.4	0.02373	398.4	0.04321	408.4	0.04151	418.4	0.05278	428.4	0.0829
368.6	0.00282	378.6	0.00637	388.6	0.02408	398.6	0.04367	408.6	0.04183	418.6	0.0532	428.6	0.08355
368.8	0.00288	378.8	0.00649	388.8	0.02444	398.8	0.04413	408.8	0.04214	418.8	0.05364	428.8	0.08432
369	0.00293	379	0.0066	389	0.02479	399	0.0446	409	0.04245	419	0.05407	429	0.08503
369.2	0.00298	379.2	0.00671	389.2	0.02517	399.2	0.04507	409.2	0.04277	419.2	0.05452	429.2	0.08574
369.4	0.00304	379.4	0.00683	389.4	0.02554	399.4	0.04554	409.4	0.04309	419.4	0.05497	429.4	0.08651
369.6	0.00309	379.6	0.00695	389.6	0.02591	399.6	0.04602	409.6	0.04342	419.6	0.05547	429.6	0.08728
369.8	0.00315	379.8	0.00708	389.8	0.0263	399.8	0.04651	409.8	0.04375	419.8	0.05591	429.8	0.08806
370	0.00321	380	0.00721	390	0.0267	400	0.04701	410	0.04408	420	0.05641	430	0.08883
370.2	0.00327	380.2	0.00733	390.2	0.0271	400.2	0.04751	410.2	0.04441	420.2	0.05691	430.2	0.0896
370.4	0.00333	380.4	0.00747	390.4	0.0275	400.4	0.04801	410.4	0.04475	420.4	0.05741	430.4	0.09044
370.6	0.00339	380.6	0.0076	390.6	0.02791	400.6	0.04852	410.6	0.0451	420.6	0.05791	430.6	0.09121
370.8	0.00345	380.8	0.00774	390.8	0.02833	400.8	0.04903	410.8	0.04545	420.8	0.05846	430.8	0.09205
371	0.00351	381	0.00788	391	0.02875	401	0.04955	411	0.0458	421	0.05896	431	0.09289
371.2	0.00358	381.2	0.00803	391.2	0.02919	401.2	0.05007	411.2	0.04616	421.2	0.05951	431.2	0.09379
371.4	0.00365	381.4	0.00817	391.4	0.02963	401.4	0.0506	411.4	0.04652	421.4	0.06007	431.4	0.09462
371.6	0.00372	381.6	0.00832	391.6	0.03009	401.6	0.05113	411.6	0.04688	421.6	0.06062	431.6	0.09553
371.8	0.00379	381.8	0.00848	391.8	0.03054	401.8	0.05167	411.8	0.04724	421.8	0.06123	431.8	0.09643
372	0.00386	382	0.00863	392	0.031	402	0.05222	412	0.04762	422	0.06179	432	0.09733
372.2	0.00393	382.2	0.00879	392.2	0.03147	402.2	0.05275	412.2	0.048	422.2	0.0624	432.2	0.09823
372.4	0.00401	382.4	0.00895	392.4	0.03195	402.4	0.0533	412.4	0.04838	422.4	0.06301	432.4	0.0992
372.6	0.00409	382.6	0.00912	392.6	0.03243	402.6	0.05386	412.6	0.04876	422.6	0.06362	432.6	0.1001
372.8	0.00417	382.8	0.00928	392.8	0.03292	402.8	0.05442	412.8	0.04915	422.8	0.06423	432.8	0.10106
373	0.00425	383	0.00945	393	0.03343	403	0.05497	413	0.04955	423	0.06484	433	0.10203
373.2	0.00434	383.2	0.00962	393.2	0.03394	403.2	0.05553	413.2	0.04995	423.2	0.0655	433.2	0.10306
373.4	0.00442	383.4	0.00979	393.4	0.03444	403.4	0.0561	413.4	0.05035	423.4	0.06617	433.4	0.10402
373.6	0.00451	383.6	0.00997	393.6	0.03498	403.6	0.05667	413.6	0.05076	423.6	0.06678	433.6	0.10505
373.8	0.0046	383.8	0.01015	393.8	0.0355	403.8	0.05724	413.8	0.05118	423.8	0.06744	433.8	0.10609
374	0.00469	384	0.01033	394	0.03604	404	0.05781	414	0.05159	424	0.06816	434	0.10712
374.2	0.00479	384.2	0.01051	394.2	0.03658	404.2	0.05838	414.2	0.05202	424.2	0.06883	434.2	0.10815
374.4	0.00488	384.4	0.01069	394.4	0.03714	404.4	0.05896	414.4	0.05244	424.4	0.06949	434.4	0.10924
374.6	0.00498	384.6	0.01087	394.6	0.03768	404.6	0.05954	414.6	0.05288	424.6	0.07021	434.6	0.11033
374.8	0.00508	384.8	0.01107	394.8	0.03825	404.8	0.06012	414.8	0.05332	424.8	0.07094	434.8	0.11143
375	0.00518	385	0.01126	395	0.03883	405	0.0607	415	0.05376	425	0.07166	435	0.11252
375.2	0.00529	385.2	0.01144	395.2	0.0394	405.2	0.06128	415.2	0.05421	425.2	0.07238	435.2	0.11362
375.4	0.00539	385.4	0.01163	395.4	0.03999	405.4	0.06187	415.4	0.05467	425.4	0.0731	435.4	0.11478
375.6	0.0055	385.6	0.01183	395.6	0.04057	405.6	0.06246	415.6	0.05513	425.6	0.07382	435.6	0.11587
375.8	0.00561	385.8	0.01202	395.8	0.04117	405.8	0.06305	415.8	0.05559	425.8	0.0746	435.8	0.11703
376	0.00572	386	0.01222	396	0.04179	406	0.06364	416	0.05607	426	0.07532	436	0.11819
376.2	0.00583	386.2	0.01241	396.2	0.0424	406.2	0.06424	416.2	0.05655	426.2	0.07609	436.2	0.11935
376.4	0.00594	386.4	0.01262	396.4	0.04301	406.4	0.06483	416.4	0.05704	426.4	0.07687	436.4	0.12057
376.6	0.00605	386.6	0.01282	396.6	0.04364	406.6	0.06543	416.6	0.05753	426.6	0.07764	436.6	0.12173
376.8	0.00617	386.8	0.01303	396.8	0.04428	406.8	0.06603	416.8	0.05803	426.8	0.07848	436.8	0.12295
377	0.00628	387	0.01323	397	0.04492	407	0.06663	417	0.05855	427	0.07925	437	0.12418
377.2	0.0064	387.2	0.01344	397.2	0.04557	407.2	0.06725	417.2	0.05907	427.2	0.08008	437.2	0.1254
377.4	0.00652	387.4	0.01365	397.4	0.04622	407.4	0.06786	417.4	0.05959	427.4	0.08086	437.4	0.12669
377.6	0.00663	387.6	0.01386	397.6	0.04689	407.6	0.06847	417.6	0.06013	427.6	0.08169	437.6	0.12791
377.8	0.00676	387.8	0.01408	397.8	0.04757	407.8	0.0691	417.8	0.06068	427.8	0.08252	437.8	0.1292
378	0.00688	388	0.01429	398	0.04825	408	0.06972	418	0.06124	428	0.08336	438	0.13049
378.2	0.007	388.2	0.01452	398.2	0.04894	408.2	0.07036	418.2	0.06181	428.2	0.08424	438.2	0.13178
378.4	0.00712	388.4	0.01474	398.4	0.04964	408.4	0.07099	418.4	0.06239	428.4	0.08507	438.4	0.13313
378.6	0.00725	388.6	0.01497	398.6	0.05035	408.6	0.07164	418.6	0.06298	428.6	0.08596	438.6	0.13442
378.8	0.00737	388.8	0.0152	398.8	0.05107	408.8	0.07229	418.8	0.06358	428.8	0.08679	438.8	0.13577
379	0.0075	389	0.01544	399	0.05179	409	0.07295	419	0.0642	429	0.08768	439	0.13712
379.2	0.00763	389.2	0.01568	399.2	0.05254	409.2	0.07362	419.2	0.06482	429.2	0.08862	439.2	0.13847
379.4	0.00776	389.4	0.01592	399.4	0.05329	409.4	0.07428	419.4	0.06546	429.4	0.08951	439.4	0.13989
379.6	0.00789	389.6	0.01616	399.6	0.05405	409.6	0.07496	419.6	0.0661	429.6	0.0904	439.6	0.14131
379.8	0.00802	389.8	0.01642	399.8	0.05482	409.8	0.07565	419.8	0.06674	429.8	0.09134	439.8	0.14272
380	0.00815	390	0.01668	400	0.05559	410	0.07635	420	0.06741	430	0.09228	440	0.14414
380.2	0.00829	390.2	0.01694	400.2	0.05639	410.2	0.07707	420.2	0.06814	430.2	0.09323	440.2	0.14562
380.4	0.00843	390.4	0.01722	400.4	0.05719	410.4	0.07779	420.4	0.06881	430.4	0.09417	440.4	0.1471
380.6	0.00857	390.6	0.01749	400.6	0.058	410.6	0.07851	420.6	0.06955	430.6	0.09517	440.6	0.14858
380.8	0.00871	390.8	0.01777	400.8	0.05883	410.8	0.07924	420.8	0.07021	430.8	0.09611	440.8	0.15013
381	0.00885	391	0.01806	401	0.05966	411	0.08	421	0.07095	431	0.09711	441	0.15167
381.2	0.009	391.2	0.01835	401.2	0.06051	411.2	0.08075	421.2	0.07168	431.2	0.09816	441.2	0.15322
381.4	0.00914	391.4	0.01866	401.4	0.06136	411.4	0.08152	421.4	0.07248	431.4	0.09916	441.4	0.15476
381.6	0.0093	391.6	0.01897	401.6	0.06223	411.6	0.0823	421.6	0.07321	431.6	0.10016	441.6	0.15637
381.8	0.00945	391.8	0.01929	401.8	0.06311	411.8	0.08309	421.8	0.07401	431.8	0.10121	441.8	0.15798
382	0.0096	392	0.01962	402	0.06399	412	0.08389	422	0.07475	432	0.10226	442	0.15966
382.2	0.00976	392.2	0.01995	402.2	0.06489	412.2	0.0847	422.2	0.07555	432.2	0.10337	442.2	0.16133
382.4	0.00992	392.4	0.02029	402.4	0.0658	412.4	0.08552	422.4	0.07635	432.4	0.10443	442.4	0.16301
382.6	0.01008	392.6	0.02064	402.6	0.06671	412.6	0.08634	422.6	0.07715	432.6	0.10553	442.6	0.16468
382.8	0.01025	392.8	0.021	402.8	0.06764	412.8	0.08718	422.8	0.07795	432.8	0.10664	442.8	0.16642
383	0.01041	393	0.02136	403	0.06857	413	0.08803	423	0.07882	433	0.10781	443	0.16816
383.2	0.01058	393.2	0.02174	403.2	0.0695	413.2	0.08889	423.2	0.07962	433.2	0.10897	443.2	0.16996
383.4	0.01076	393.4	0.02211	403.4	0.07045	413.4	0.08975	423.4	0.08048	433.4	0.11014	443.4	0.17176
383.6	0.01093	393.6	0.02251	403.6	0.07141	413.6	0.09063	423.6	0.08135	433.6	0.1113	443.6	0.17356
383.8	0.0111	393.8	0.02291	403.8	0.07238	413.8	0.09152	423.8	0.08215	433.8	0.11247	443.8	0.17537
384	0.01128	394	0.02331	404	0.07336	414	0.09241	424	0.08302	434	0.11369	444	0.17724
384.2	0.01146	394.2	0.02372	404.2	0.07433	414.2	0.09332	424.2	0.08388	434.2	0.11496	444.2	0.1791
384.4	0.01164	394.4	0.02414	404.4	0.07531	414.4	0.09423	424.4	0.08475	434.4	0.11618	444.4	0.18097
384.6	0.01183	394.6	0.02457	404.6	0.0763	414.6	0.09515	424.6	0.08562	434.6	0.11746	444.6	0.1829
384.8	0.01202	394.8	0.025	404.8	0.0773	414.8	0.09608	424.8	0.08655	434.8	0.11873	444.8	0.18483
385	0.01221	395	0.02544	405	0.0783	415	0.09701	425	0.08742	435	0.12006	445	0.18676
385.2	0.0124	395.2	0.02589	405.2	0.07931	415.2	0.09795	425.2	0.08829	435.2	0.12134	445.2	0.18876
385.4	0.0126	395.4	0.02634	405.4	0.08033	415.4	0.0989	425.4	0.08922	435.4	0.12267	445.4	0.19076
385.6	0.01279	395.6	0.0268	405.6	0.08134	415.6	0.09986	425.6	0.09009	435.6	0.12405	445.6	0.19275
385.8	0.01299	395.8	0.02727	405.8	0.08236	415.8	0.10082	425.8	0.09102	435.8	0.12544	445.8	0.19475
386	0.01319	396	0.02774	406	0.08339	416	0.10179	426	0.09195	436	0.12683	446	0.19681
386.2	0.01339	396.2	0.02822	406.2	0.08442	416.2	0.10277	426.2	0.09289	436.2	0.12821	446.2	0.19887
386.4	0.01359	396.4	0.0287	406.4	0.08546	416.4	0.10375	426.4	0.09382	436.4	0.12965	446.4	0.20093
386.6	0.0138	396.6	0.02918	406.6	0.08651	416.6	0.10474	426.6	0.09476	436.6	0.1311	446.6	0.20299
386.8	0.014	396.8	0.02967	406.8	0.08756	416.8	0.10574	426.8	0.09576	436.8	0.13254	446.8	0.20512
387	0.01421	397	0.03016	407	0.08861	417	0.10674	427	0.09669	437	0.13403	447	0.20724
387.2	0.01442	397.2	0.03066	407.2	0.08968	417.2	0.10775	427.2	0.09769	437.2	0.13553	447.2	0.20937
387.4	0.01463	397.4	0.03115	407.4	0.09075	417.4	0.10877	427.4	0.09862	437.4	0.13703	447.4	0.21155
387.6	0.01484	397.6	0.03166	407.6	0.09183	417.6	0.10981	427.6	0.09962	437.6	0.13858	447.6	0.21368
387.8	0.01505	397.8	0.03217	407.8	0.09291	417.8	0.11079	427.8	0.10062	437.8	0.14013	447.8	0.21587
388	0.01527	398	0.03267	408	0.094	418	0.11189	428	0.10163	438	0.14169	448	0.21812
388.2	0.01548	398.2	0.03319	408.2	0.0951	418.2	0.11287	428.2	0.10269	438.2	0.14329	448.2	0.22031
388.4	0.01571	398.4	0.03371	408.4	0.09622	418.4	0.11397	428.4	0.10369	438.4	0.1449	448.4	0.22257
388.6	0.01592	398.6	0.03423	408.6	0.09734	418.6	0.11506	428.6	0.10476	438.6	0.14651	448.6	0.22482
388.8	0.01614	398.8	0.03476	408.8	0.09848	418.8	0.11605	428.8	0.10583	438.8	0.14817	448.8	0.22714
389	0.01637	399	0.03529	409	0.09962	419	0.11714	429	0.10689	439	0.14984	449	0.22945
389.2	0.01659	399.2	0.03582	409.2	0.10078	419.2	0.11824	429.2	0.10796	439.2	0.1515	449.2	0.23177
389.4	0.01682	399.4	0.03637	409.4	0.10195	419.4	0.11933	429.4	0.10909	439.4	0.15322	449.4	0.23409
389.6	0.01706	399.6	0.03691	409.6	0.10314	419.6	0.12043	429.6	0.11016	439.6	0.15494	449.6	0.23647
389.8	0.01729	399.8	0.03747	409.8	0.10434	419.8	0.12152	429.8	0.1113	439.8	0.15666	449.8	0.23886
390	0.01753	400	0.03803	410	0.10555	420	0.12272	430	0.1125	440	0.15843	450	0.2413
390.2	0.01776	400.2	0.0386	410.2	0.10678	420.2	0.12382	430.2	0.11363	440.2	0.1602	450.2	0.24368
390.4	0.018	400.4	0.03917	410.4	0.10803	420.4	0.12502	430.4	0.11483	440.4	0.16198	450.4	0.2462
390.6	0.01824	400.6	0.03975	410.6	0.10928	420.6	0.12612	430.6	0.11603	440.6	0.16375	450.6	0.24864
390.8	0.01849	400.8	0.04036	410.8	0.11056	420.8	0.12732	430.8	0.11723	440.8	0.16558	450.8	0.25115
391	0.01875	401	0.04096	411	0.11187	421	0.12853	431	0.11843	441	0.16741	451	0.25373
391.2	0.01899	401.2	0.04157	411.2	0.11317	421.2	0.12973	431.2	0.1197	441.2	0.1693	451.2	0.2563
391.4	0.01925	401.4	0.04219	411.4	0.11451	421.4	0.13093	431.4	0.12097	441.4	0.17118	451.4	0.25888
391.6	0.01951	401.6	0.04283	411.6	0.11585	421.6	0.13214	431.6	0.12223	441.6	0.17307	451.6	0.26146
391.8	0.01977	401.8	0.04348	411.8	0.11723	421.8	0.13345	431.8	0.1235	441.8	0.17495	451.8	0.2641
392	0.02004	402	0.04414	412	0.1186	422	0.13466	432	0.12483	442	0.17689	452	0.2668
392.2	0.02031	402.2	0.04482	412.2	0.12001	422.2	0.13597	432.2	0.12617	442.2	0.17883	452.2	0.2695
392.4	0.02059	402.4	0.04551	412.4	0.12142	422.4	0.13728	432.4	0.1275	442.4	0.18078	452.4	0.27221
392.6	0.02086	402.6	0.04622	412.6	0.12286	422.6	0.1386	432.6	0.1289	442.6	0.18277	452.6	0.27498
392.8	0.02114	402.8	0.04694	412.8	0.12432	422.8	0.13991	432.8	0.1303	442.8	0.18477	452.8	0.27775
393	0.02142	403	0.04766	413	0.12578	423	0.14133	433	0.1317	443	0.18676	453	0.28052
393.2	0.02172	403.2	0.04842	413.2	0.12727	423.2	0.14265	433.2	0.1331	443.2	0.18876	453.2	0.28335
393.4	0.02201	403.4	0.04917	413.4	0.12878	423.4	0.14407	433.4	0.13457	443.4	0.19081	453.4	0.28618
393.6	0.02231	403.6	0.04995	413.6	0.1303	423.6	0.14549	433.6	0.13604	443.6	0.19286	453.6	0.28908
393.8	0.0226	403.8	0.05074	413.8	0.13183	423.8	0.14692	433.8	0.13757	443.8	0.19497	453.8	0.29198
394	0.02291	404	0.05155	414	0.13339	424	0.14834	434	0.13904	444	0.19708	454	0.29494
394.2	0.02322	404.2	0.05237	414.2	0.13499	424.2	0.14987	434.2	0.14057	444.2	0.19918	454.2	0.2979
394.4	0.02353	404.4	0.05321	414.4	0.13659	424.4	0.1513	434.4	0.14211	444.4	0.20129	454.4	0.30086
394.6	0.02385	404.6	0.05405	414.6	0.13819	424.6	0.15283	434.6	0.14371	444.6	0.20345	454.6	0.30382
394.8	0.02417	404.8	0.05492	414.8	0.13979	424.8	0.15436	434.8	0.14531	444.8	0.20562	454.8	0.30685
395	0.0245	405	0.0558	415	0.14139	425	0.15589	435	0.14691	445	0.20778	455	0.30994
395.2	0.02483	405.2	0.05669	415.2	0.14299	425.2	0.15743	435.2	0.14851	445.2	0.20994	455.2	0.31297
395.4	0.02516	405.4	0.05759	415.4	0.14472	425.4	0.15907	435.4	0.15018	445.4	0.21216	455.4	0.31606
395.6	0.02549	405.6	0.05851	415.6	0.14632	425.6	0.1606	435.6	0.15185	445.6	0.21438	455.6	0.31921
395.8	0.02583	405.8	0.05945	415.8	0.14805	425.8	0.16224	435.8	0.15351	445.8	0.21665	455.8	0.3223
396	0.02618	406	0.06039	416	0.14978	426	0.16388	436	0.15518	446	0.21892	456	0.32552
396.2	0.02654	406.2	0.06134	416.2	0.15151	426.2	0.16553	436.2	0.15691	446.2	0.2212	456.2	0.32868
396.4	0.02689	406.4	0.06232	416.4	0.15325	426.4	0.16717	436.4	0.15865	446.4	0.22347	456.4	0.3319
396.6	0.02726	406.6	0.0633	416.6	0.15498	426.6	0.16892	436.6	0.16038	446.6	0.2258	456.6	0.33505
396.8	0.02762	406.8	0.0643	416.8	0.15671	426.8	0.17056	436.8	0.16218	446.8	0.22813	456.8	0.33834
397	0.02799	407	0.0653	417	0.15844	427	0.17231	437	0.16398	447	0.23051	457	0.34156
397.2	0.02837	407.2	0.06633	417.2	0.16031	427.2	0.17406	437.2	0.16579	447.2	0.2329	457.2	0.34484
397.4	0.02875	407.4	0.06736	417.4	0.16204	427.4	0.17582	437.4	0.16759	447.4	0.23528	457.4	0.34812
397.6	0.02914	407.6	0.0684	417.6	0.16391	427.6	0.17757	437.6	0.16945	447.6	0.23772	457.6	0.35147
397.8	0.02953	407.8	0.06946	417.8	0.16577	427.8	0.17932	437.8	0.17125	447.8	0.24016	457.8	0.35476
398	0.02993	408	0.07054	418	0.16764	428	0.18118	438	0.17312	448	0.2426	458	0.3581
398.2	0.03033	408.2	0.07163	418.2	0.16951	428.2	0.18293	438.2	0.17506	448.2	0.24509	458.2	0.36145
398.4	0.03074	408.4	0.07273	418.4	0.1715	428.4	0.18479	438.4	0.17692	448.4	0.24759	458.4	0.36487
398.6	0.03115	408.6	0.07386	418.6	0.17337	428.6	0.18665	438.6	0.17886	448.6	0.25014	458.6	0.36821
398.8	0.03158	408.8	0.07499	418.8	0.17537	428.8	0.18851	438.8	0.18079	448.8	0.25275	458.8	0.37163
399	0.03201	409	0.07615	419	0.17737	429	0.19038	439	0.18273	449	0.2553	459	0.37504
399.2	0.03244	409.2	0.07732	419.2	0.17937	429.2	0.19235	439.2	0.18473	449.2	0.25796	459.2	0.37845
399.4	0.03289	409.4	0.07851	419.4	0.18137	429.4	0.19421	439.4	0.18673	449.4	0.26056	459.4	0.38193
399.6	0.03334	409.6	0.07972	419.6	0.18336	429.6	0.19618	439.6	0.18873	449.6	0.26328	459.6	0.38534
399.8	0.03379	409.8	0.08094	419.8	0.1855	429.8	0.19815	439.8	0.19073	449.8	0.26594	459.8	0.38882
400	0.03426	410	0.08218	420	0.18763	430	0.20012	440	0.1928	450	0.26871	460	0.39229
400.2	0.03473	410.2	0.08346	420.2	0.18976	430.2	0.20209	440.2	0.19486	450.2	0.27143	460.2	0.39584
400.4	0.03522	410.4	0.08474	420.4	0.19189	430.4	0.20406	440.4	0.19693	450.4	0.27426	460.4	0.39931
400.6	0.0357	410.6	0.08605	420.6	0.19403	430.6	0.20614	440.6	0.199	450.6	0.27709	460.6	0.40279
400.8	0.0362	410.8	0.08738	420.8	0.19629	430.8	0.20811	440.8	0.20113	450.8	0.27991	460.8	0.40633
401	0.03671	411	0.08873	421	0.19842	431	0.21019	441	0.20327	451	0.2828	461	0.40987
401.2	0.03722	411.2	0.0901	421.2	0.20069	431.2	0.21227	441.2	0.2054	451.2	0.28574	461.2	0.41341
401.4	0.03775	411.4	0.0915	421.4	0.20309	431.4	0.21435	441.4	0.20754	451.4	0.28867	461.4	0.41696
401.6	0.03828	411.6	0.09292	421.6	0.20535	431.6	0.21643	441.6	0.20974	451.6	0.29161	461.6	0.42056
401.8	0.03883	411.8	0.09436	421.8	0.20775	431.8	0.21851	441.8	0.21194	451.8	0.29461	461.8	0.4241
402	0.03939	412	0.09582	422	0.21002	432	0.2207	442	0.21414	452	0.29766	462	0.42771
402.2	0.03995	412.2	0.09732	422.2	0.21242	432.2	0.22289	442.2	0.21641	452.2	0.30071	462.2	0.43131
402.4	0.04052	412.4	0.09885	422.4	0.21495	432.4	0.22508	442.4	0.21867	452.4	0.30381	462.4	0.43492
402.6	0.04111	412.6	0.10038	422.6	0.21735	432.6	0.22727	442.6	0.22094	452.6	0.30692	462.6	0.43853
402.8	0.04171	412.8	0.10191	422.8	0.21988	432.8	0.22946	442.8	0.22321	452.8	0.31008	462.8	0.44213
403	0.04232	413	0.10353	423	0.22228	433	0.23164	443	0.22554	453	0.31324	463	0.44574
403.2	0.04294	413.2	0.10506	423.2	0.22481	433.2	0.23394	443.2	0.22788	453.2	0.3164	463.2	0.44941
403.4	0.04357	413.4	0.10669	423.4	0.22747	433.4	0.23624	443.4	0.23021	453.4	0.31961	463.4	0.45308
403.6	0.04422	413.6	0.10841	423.6	0.23001	433.6	0.23854	443.6	0.23255	453.6	0.32289	463.6	0.45668
403.8	0.04487	413.8	0.11004	423.8	0.23267	433.8	0.24084	443.8	0.23495	453.8	0.32616	463.8	0.46035
404	0.04554	414	0.11176	424	0.23534	434	0.24314	444	0.23735	454	0.32943	464	0.46409
404.2	0.04622	414.2	0.11348	424.2	0.238	434.2	0.24555	444.2	0.23975	454.2	0.3327	464.2	0.46776
404.4	0.04691	414.4	0.1152	424.4	0.24067	434.4	0.24796	444.4	0.24222	454.4	0.33603	464.4	0.47143
404.6	0.04762	414.6	0.11702	424.6	0.24347	434.6	0.25036	444.6	0.24462	454.6	0.33935	464.6	0.47516
404.8	0.04834	414.8	0.11884	424.8	0.24613	434.8	0.25277	444.8	0.24709	454.8	0.34274	464.8	0.4789
405	0.04907	415	0.12066	425	0.24893	435	0.25518	445	0.24955	455	0.34612	465	0.48263
405.2	0.04982	415.2	0.12247	425.2	0.25186	435.2	0.2577	445.2	0.25209	455.2	0.3495	465.2	0.48637
405.4	0.05057	415.4	0.12429	425.4	0.25466	435.4	0.26022	445.4	0.25456	455.4	0.35288	465.4	0.4901
405.6	0.05135	415.6	0.1262	425.6	0.25759	435.6	0.26273	445.6	0.25709	455.6	0.35632	465.6	0.4939
405.8	0.05214	415.8	0.12812	425.8	0.26052	435.8	0.26525	445.8	0.25962	455.8	0.35976	465.8	0.4977
406	0.05294	416	0.13013	426	0.26346	436	0.26777	446	0.26223	456	0.3632	466	0.5015
406.2	0.05375	416.2	0.13204	426.2	0.26639	436.2	0.27029	446.2	0.26476	456.2	0.36663	466.2	0.5053
406.4	0.05458	416.4	0.13405	426.4	0.26945	436.4	0.27291	446.4	0.26736	456.4	0.37007	466.4	0.5091
406.6	0.05542	416.6	0.13606	426.6	0.27252	436.6	0.27554	446.6	0.26996	456.6	0.37356	466.6	0.51296
406.8	0.05628	416.8	0.13816	426.8	0.27558	436.8	0.27817	446.8	0.27256	456.8	0.37706	466.8	0.51682
407	0.05715	417	0.14017	427	0.27865	437	0.2808	447	0.27516	457	0.38055	467	0.52069
407.2	0.05804	417.2	0.14227	427.2	0.28185	437.2	0.28353	447.2	0.27783	457.2	0.38404	467.2	0.52455
407.4	0.05893	417.4	0.14447	427.4	0.28491	437.4	0.28616	447.4	0.28043	457.4	0.38754	467.4	0.52841
407.6	0.05985	417.6	0.14658	427.6	0.28811	437.6	0.2889	447.6	0.28317	457.6	0.39108	467.6	0.53234
407.8	0.06078	417.8	0.14878	427.8	0.29144	437.8	0.29163	447.8	0.28584	457.8	0.39458	467.8	0.5362
408	0.06173	418	0.15107	428	0.29464	438	0.29437	448	0.2885	458	0.39813	468	0.54013
408.2	0.06268	418.2	0.15327	428.2	0.29797	438.2	0.29711	448.2	0.29124	458.2	0.40168	468.2	0.54406
408.4	0.06366	418.4	0.15557	428.4	0.3013	438.4	0.29995	448.4	0.29397	458.4	0.40522	468.4	0.54799
408.6	0.06468	418.6	0.15787	428.6	0.30463	438.6	0.30269	448.6	0.29677	458.6	0.40877	468.6	0.55198
408.8	0.06564	418.8	0.16026	428.8	0.3081	438.8	0.30554	448.8	0.29951	458.8	0.41232	468.8	0.55591
409	0.06671	419	0.16265	429	0.31156	439	0.30838	449	0.30231	459	0.41592	469	0.5599
409.2	0.06773	419.2	0.16504	429.2	0.31503	439.2	0.31123	449.2	0.30518	459.2	0.41953	469.2	0.56389
409.4	0.06881	419.4	0.16753	429.4	0.31849	439.4	0.31407	449.4	0.30798	459.4	0.42308	469.4	0.56788
409.6	0.06989	419.6	0.17001	429.6	0.32196	439.6	0.31703	449.6	0.31085	459.6	0.42674	469.6	0.57181
409.8	0.07097	419.8	0.1725	429.8	0.32556	439.8	0.31988	449.8	0.31378	459.8	0.43034	469.8	0.57587
410	0.07205	420	0.17508	430	0.32915	440	0.32283	450	0.31665	460	0.43395	470	0.57986
410.2	0.07319	420.2	0.17767	430.2	0.33275	440.2	0.32568	450.2	0.31958	460.2	0.4376	470.2	0.58385
410.4	0.07433	420.4	0.18034	430.4	0.33635	440.4	0.32863	450.4	0.32258	460.4	0.44126	470.4	0.58784
410.6	0.07554	420.6	0.18302	430.6	0.33995	440.6	0.33159	450.6	0.32552	460.6	0.44492	470.6	0.59184
410.8	0.07668	420.8	0.1857	430.8	0.34368	440.8	0.33454	450.8	0.32859	460.8	0.44858	470.8	0.59583
411	0.07788	421	0.18847	431	0.34741	441	0.3375	451	0.33159	461	0.4523	471	0.59982
411.2	0.07915	421.2	0.19125	431.2	0.35114	441.2	0.34046	451.2	0.33466	461.2	0.45596	471.2	0.60381
411.4	0.08036	421.4	0.19402	431.4	0.35487	441.4	0.34352	451.4	0.33772	461.4	0.45967	471.4	0.60787
411.6	0.08163	421.6	0.19689	431.6	0.35874	441.6	0.34648	451.6	0.34086	461.6	0.46339	471.6	0.61186
411.8	0.08296	421.8	0.19976	431.8	0.3626	441.8	0.34954	451.8	0.34399	461.8	0.46716	471.8	0.61585
412	0.08423	422	0.20263	432	0.36633	442	0.3525	452	0.34713	462	0.47087	472	0.61978
412.2	0.08556	422.2	0.2056	432.2	0.3702	442.2	0.35556	452.2	0.35033	462.2	0.47464	472.2	0.62377
412.4	0.08696	422.4	0.20866	432.4	0.3742	442.4	0.35863	452.4	0.35353	462.4	0.47841	472.4	0.62777
412.6	0.08829	422.6	0.21162	432.6	0.37806	442.6	0.36158	452.6	0.3568	462.6	0.48218	472.6	0.63176
412.8	0.08975	422.8	0.21468	432.8	0.38206	442.8	0.36465	452.8	0.36	462.8	0.48601	472.8	0.63569
413	0.09115	423	0.21784	433	0.38592	443	0.36771	453	0.36327	463	0.48984	473	0.63942
413.2	0.09261	423.2	0.2209	433.2	0.38992	443.2	0.37078	453.2	0.3666	463.2	0.49361	473.2	0.64328
413.4	0.09407	423.4	0.22415	433.4	0.39392	443.4	0.37384	453.4	0.36994	463.4	0.49743	473.4	0.64779
413.6	0.09559	423.6	0.22731	433.6	0.39792	443.6	0.37691	453.6	0.37327	463.6	0.50131	473.6	0.65165
413.8	0.09712	423.8	0.23056	433.8	0.40205	443.8	0.37997	453.8	0.37661	463.8	0.50514	473.8	0.65552
414	0.0987	424	0.23391	434	0.40605	444	0.38304	454	0.37994	464	0.50902	474	0.65938
414.2	0.10029	424.2	0.23716	434.2	0.41018	444.2	0.3861	454.2	0.38334	464.2	0.5129	474.2	0.66324
414.4	0.10188	424.4	0.24061	434.4	0.41431	444.4	0.38917	454.4	0.38674	464.4	0.51673	474.4	0.66711
414.6	0.10353	424.6	0.24395	434.6	0.41844	444.6	0.39223	454.6	0.39015	464.6	0.52066	474.6	0.67097
414.8	0.10518	424.8	0.2474	434.8	0.42257	444.8	0.3953	454.8	0.39361	464.8	0.52454	474.8	0.67483
415	0.10689	425	0.25084	435	0.4267	445	0.39836	455	0.39702	465	0.52843	475	0.6787
415.2	0.1086	425.2	0.25438	435.2	0.43083	445.2	0.40143	455.2	0.40048	465.2	0.53236	475.2	0.68256
415.4	0.11038	425.4	0.25792	435.4	0.43497	445.4	0.40449	455.4	0.40395	465.4	0.53624	475.4	0.68642
415.6	0.11216	425.6	0.26155	435.6	0.43923	445.6	0.40756	455.6	0.40742	465.6	0.54018	475.6	0.69029
415.8	0.114	425.8	0.26519	435.8	0.44336	445.8	0.41062	455.8	0.41089	465.8	0.54412	475.8	0.69415
416	0.11584	426	0.26882	436	0.44762	446	0.41369	456	0.41436	466	0.54805	476	0.69801
416.2	0.11774	426.2	0.27255	436.2	0.45189	446.2	0.41665	456.2	0.41789	466.2	0.55199	476.2	0.70188
416.4	0.11965	426.4	0.27628	436.4	0.45615	446.4	0.41971	456.4	0.42136	466.4	0.55587	476.4	0.70574
416.6	0.12161	426.6	0.28002	436.6	0.46028	446.6	0.42278	456.6	0.42489	466.6	0.55975	476.6	0.70896
416.8	0.12358	426.8	0.28384	436.8	0.46455	446.8	0.42584	456.8	0.42843	466.8	0.56363	476.8	0.71282
417	0.12561	427	0.28776	437	0.46881	447	0.4288	457	0.4319	467	0.56807	477	0.71669
417.2	0.12764	427.2	0.29159	437.2	0.47308	447.2	0.43186	457.2	0.43543	467.2	0.57195	477.2	0.72055
417.4	0.12974	427.4	0.29551	437.4	0.47734	447.4	0.43482	457.4	0.43897	467.4	0.57583	477.4	0.72441
417.6	0.1319	427.6	0.29953	437.6	0.48174	447.6	0.43788	457.6	0.4425	467.6	0.57971	477.6	0.72828
417.8	0.13405	427.8	0.30355	437.8	0.486	447.8	0.44084	457.8	0.44604	467.8	0.5836	477.8	0.73214
418	0.13621	428	0.30756	438	0.49027	448	0.4439	458	0.44964	468	0.58748	478	0.73536
418.2	0.13843	428.2	0.31168	438.2	0.49453	448.2	0.44686	458.2	0.45317	468.2	0.59136	478.2	0.73922
418.4	0.14072	428.4	0.31579	438.4	0.4988	448.4	0.44992	458.4	0.45677	468.4	0.59579	478.4	0.74309
418.6	0.14307	428.6	0.32	438.6	0.5032	448.6	0.45288	458.6	0.46031	468.6	0.59968	478.6	0.74695
418.8	0.14541	428.8	0.32421	438.8	0.50746	448.8	0.45584	458.8	0.46391	468.8	0.60356	478.8	0.75017
419	0.14783	429	0.32851	439	0.51172	449	0.45879	459	0.46751	469	0.60744	479	0.75403
419.2	0.15024	429.2	0.33282	439.2	0.51599	449.2	0.46186	459.2	0.47111	469.2	0.61132	479.2	0.7579
419.4	0.15271	429.4	0.33712	439.4	0.52025	449.4	0.46481	459.4	0.47471	469.4	0.6152	479.4	0.76112
419.6	0.15525	429.6	0.34152	439.6	0.52465	449.6	0.46777	459.6	0.47832	469.6	0.61908	479.6	0.76498
419.8	0.15779	429.8	0.34592	439.8	0.52892	449.8	0.47072	459.8	0.48192	469.8	0.62352	479.8	0.76884
420	0.16039	430	0.35042	440	0.53318	450	0.47368	460	0.48559	470	0.6274	480	0.77206
420.2	0.16306	430.2	0.35491	440.2	0.53744	450.2	0.47663	460.2	0.48919	470.2	0.63128	480.2	0.77593
420.4	0.16572	430.4	0.35941	440.4	0.54171	450.4	0.4797	460.4	0.49286	470.4	0.63516	480.4	0.77915
420.6	0.16845	430.6	0.364	440.6	0.54597	450.6	0.48265	460.6	0.49652	470.6	0.63904	480.6	0.78301
420.8	0.17124	430.8	0.36859	440.8	0.55024	450.8	0.48561	460.8	0.50019	470.8	0.64292	480.8	0.78623
421	0.17404	431	0.37328	441	0.55437	451	0.48857	461	0.50386	471	0.6468	481	0.79009
421.2	0.17689	431.2	0.37796	441.2	0.55863	451.2	0.49152	461.2	0.50759	471.2	0.65069	481.2	0.79331
421.4	0.17981	431.4	0.38265	441.4	0.5629	451.4	0.49459	461.4	0.51126	471.4	0.65457	481.4	0.79717
421.6	0.18273	431.6	0.38743	441.6	0.56703	451.6	0.49754	461.6	0.515	471.6	0.65845	481.6	0.80039
421.8	0.18572	431.8	0.39231	441.8	0.57116	451.8	0.5005	461.8	0.51873	471.8	0.66233	481.8	0.80361
422	0.18876	432	0.3971	442	0.57542	452	0.50356	462	0.52247	472	0.66621	482	0.80748
422.2	0.19187	432.2	0.40197	442.2	0.57956	452.2	0.50652	462.2	0.5262	472.2	0.67009	482.2	0.8107
422.4	0.19498	432.4	0.40695	442.4	0.58369	452.4	0.50958	462.4	0.52994	472.4	0.67397	482.4	0.81392
422.6	0.19815	432.6	0.41183	442.6	0.58768	452.6	0.51254	462.6	0.53374	472.6	0.67785	482.6	0.81713
422.8	0.20133	432.8	0.4168	442.8	0.59182	452.8	0.5156	462.8	0.53747	472.8	0.68174	482.8	0.821
423	0.20463	433	0.42187	443	0.59581	453	0.51856	463	0.54128	473	0.68562	483	0.82422
423.2	0.20793	433.2	0.42694	443.2	0.59981	453.2	0.52163	463.2	0.54508	473.2	0.68894	483.2	0.82744
423.4	0.21123	433.4	0.43201	443.4	0.60381	453.4	0.52469	463.4	0.54881	473.4	0.69283	483.4	0.83066
423.6	0.21459	433.6	0.43708	443.6	0.60781	453.6	0.52776	463.6	0.55261	473.6	0.69671	483.6	0.83388
423.8	0.21802	433.8	0.44224	443.8	0.61167	453.8	0.53082	463.8	0.55641	473.8	0.70059	483.8	0.8371
424	0.22151	434	0.44741	444	0.61554	454	0.53389	464	0.56022	474	0.70447	484	0.84031
424.2	0.225	434.2	0.45257	444.2	0.6194	454.2	0.53695	464.2	0.56402	474.2	0.70835	484.2	0.84353
424.4	0.22862	434.4	0.45774	444.4	0.62327	454.4	0.54013	464.4	0.56782	474.4	0.71168	484.4	0.84675
424.6	0.23217	434.6	0.463	444.6	0.627	454.6	0.54319	464.6	0.57162	474.6	0.71556	484.6	0.84997
424.8	0.23585	434.8	0.46826	444.8	0.63073	454.8	0.54637	464.8	0.57542	474.8	0.71944	484.8	0.85319
425	0.23954	435	0.47352	445	0.63446	455	0.54943	465	0.57929	475	0.72277	485	0.85641
425.2	0.24328	435.2	0.47878	445.2	0.63819	455.2	0.5526	465.2	0.58309	475.2	0.72665	485.2	0.85963
425.4	0.24702	435.4	0.48414	445.4	0.64179	455.4	0.55578	465.4	0.58689	475.4	0.73053	485.4	0.86285
425.6	0.2509	435.6	0.4895	445.6	0.64539	455.6	0.55895	465.6	0.5907	475.6	0.73386	485.6	0.86543
425.8	0.25477	435.8	0.49485	445.8	0.64899	455.8	0.56213	465.8	0.5945	475.8	0.73774	485.8	0.86865
426	0.2587	436	0.50021	446	0.65245	456	0.5653	466	0.5983	476	0.74162	486	0.87187
426.2	0.26264	436.2	0.50557	446.2	0.65592	456.2	0.56848	466.2	0.6021	476.2	0.74495	486.2	0.87444
426.4	0.2667	436.4	0.51092	446.4	0.65938	456.4	0.57165	466.4	0.60597	476.4	0.74883	486.4	0.87766
426.6	0.27076	436.6	0.51638	446.6	0.66284	456.6	0.57494	466.6	0.60977	476.6	0.75215	486.6	0.88024
426.8	0.27489	436.8	0.52173	446.8	0.66618	456.8	0.57811	466.8	0.61357	476.8	0.75603	486.8	0.88346
427	0.27908	437	0.52718	447	0.66951	457	0.58139	467	0.61737	477	0.75936	487	0.88603
427.2	0.28326	437.2	0.53264	447.2	0.67284	457.2	0.58468	467.2	0.62118	477.2	0.76324	487.2	0.88925
427.4	0.28752	437.4	0.53799	447.4	0.67617	457.4	0.58796	467.4	0.62498	477.4	0.76657	487.4	0.89183
427.6	0.2919	437.6	0.54345	447.6	0.67937	457.6	0.59125	467.6	0.62878	477.6	0.7699	487.6	0.8944
427.8	0.29621	437.8	0.5489	447.8	0.6827	457.8	0.59453	467.8	0.63265	477.8	0.77378	487.8	0.89762
428	0.30065	438	0.55435	448	0.6859	458	0.59782	468	0.63645	478	0.7771	488	0.9002
428.2	0.30516	438.2	0.5598	448.2	0.68896	458.2	0.6011	468.2	0.64025	478.2	0.78043	488.2	0.90277
428.4	0.30967	438.4	0.56516	448.4	0.69216	458.4	0.60438	468.4	0.64405	478.4	0.78431	488.4	0.90535
428.6	0.31424	438.6	0.57061	448.6	0.69523	458.6	0.60767	468.6	0.64785	478.6	0.78764	488.6	0.90792
428.8	0.31887	438.8	0.57597	448.8	0.69843	458.8	0.61106	468.8	0.65165	478.8	0.79097	488.8	0.9105
429	0.32357	439	0.58142	449	0.70149	459	0.61434	469	0.65546	479	0.79429	489	0.91307
429.2	0.32826	439.2	0.58678	449.2	0.70456	459.2	0.61774	469.2	0.65926	479.2	0.79762	489.2	0.91501
429.4	0.33302	439.4	0.59213	449.4	0.70762	459.4	0.62102	469.4	0.66313	479.4	0.80095	489.4	0.91758
429.6	0.33785	439.6	0.59749	449.6	0.71055	459.6	0.62442	469.6	0.66719	479.6	0.80427	489.6	0.92016
429.8	0.34273	439.8	0.60285	449.8	0.71362	459.8	0.6277	469.8	0.67053	479.8	0.8076	489.8	0.92209
430	0.34768	440	0.6082	450	0.71655	460	0.63109	470	0.67453	480	0.81093	490	0.92466
430.2	0.35263	440.2	0.61346	450.2	0.71948	460.2	0.63438	470.2	0.67853	480.2	0.81425	490.2	0.92724
430.4	0.35765	440.4	0.61872	450.4	0.72255	460.4	0.63777	470.4	0.68187	480.4	0.81758	490.4	0.92917
430.6	0.36266	440.6	0.62399	450.6	0.72535	460.6	0.64116	470.6	0.68587	480.6	0.82091	490.6	0.9311
430.8	0.36774	440.8	0.62915	450.8	0.72828	460.8	0.64445	470.8	0.68987	480.8	0.82423	490.8	0.93368
431	0.37288	441	0.63432	451	0.73121	461	0.64784	471	0.69321	481	0.82756	491	0.93561
431.2	0.37808	441.2	0.63948	451.2	0.73401	461.2	0.65113	471.2	0.69721	481.2	0.83089	491.2	0.93754
431.4	0.38329	441.4	0.64465	451.4	0.73694	461.4	0.65452	471.4	0.70121	481.4	0.83366	491.4	0.93947
431.6	0.38849	441.6	0.64962	451.6	0.73974	461.6	0.6578	471.6	0.70454	481.6	0.83699	491.6	0.94141
431.8	0.39376	441.8	0.65469	451.8	0.74254	461.8	0.66109	471.8	0.70855	481.8	0.84031	491.8	0.94398
432	0.39909	442	0.65966	452	0.74533	462	0.66448	472	0.71255	482	0.84309	492	0.94527
432.2	0.40449	442.2	0.66464	452.2	0.74813	462.2	0.66776	472.2	0.71588	482.2	0.84641	492.2	0.9472
432.4	0.40988	442.4	0.66952	452.4	0.7508	462.4	0.67105	472.4	0.71988	482.4	0.84919	492.4	0.94913
432.6	0.41528	442.6	0.6744	452.6	0.7536	462.6	0.67433	472.6	0.72322	482.6	0.85251	492.6	0.95106
432.8	0.42073	442.8	0.67918	452.8	0.75626	462.8	0.67762	472.8	0.72722	482.8	0.85528	492.8	0.953
433	0.42619	443	0.68386	453	0.75893	463	0.6809	473	0.73055	483	0.85861	493	0.95493
433.2	0.43171	443.2	0.68855	453.2	0.76159	463.2	0.68419	473.2	0.73456	483.2	0.86138	493.2	0.95622
433.4	0.43724	443.4	0.69324	453.4	0.76412	463.4	0.68747	473.4	0.73789	483.4	0.86416	493.4	0.95815
433.6	0.44282	443.6	0.69783	453.6	0.76679	463.6	0.69075	473.6	0.74189	483.6	0.86748	493.6	0.95943
433.8	0.44841	443.8	0.70233	453.8	0.76932	463.8	0.69393	473.8	0.74523	483.8	0.87025	493.8	0.96137
434	0.45405	444	0.70682	454	0.77185	464	0.69721	474	0.74923	484	0.87303	494	0.96265
434.2	0.4597	444.2	0.71122	454.2	0.77439	464.2	0.70039	474.2	0.75256	484.2	0.8758	494.2	0.96459
434.4	0.46542	444.4	0.71562	454.4	0.77692	464.4	0.70367	474.4	0.7559	484.4	0.87857	494.4	0.96587
434.6	0.47113	444.6	0.71993	454.6	0.77932	464.6	0.70685	474.6	0.7599	484.6	0.8819	494.6	0.96716
434.8	0.47684	444.8	0.72423	454.8	0.78185	464.8	0.71002	474.8	0.76323	484.8	0.88467	494.8	0.96909
435	0.48262	445	0.72844	455	0.78425	465	0.7133	475	0.76657	485	0.88744	495	0.97038
435.2	0.48839	445.2	0.73255	455.2	0.78665	465.2	0.71648	475.2	0.77057	485.2	0.89022	495.2	0.97167
435.4	0.49417	445.4	0.73667	455.4	0.78904	465.4	0.71965	475.4	0.77391	485.4	0.89299	495.4	0.97296
435.6	0.50001	445.6	0.74068	455.6	0.79144	465.6	0.72283	475.6	0.77724	485.6	0.89521	495.6	0.97424
435.8	0.50584	445.8	0.7446	455.8	0.79384	465.8	0.726	475.8	0.78058	485.8	0.89798	495.8	0.97553
436	0.51168	446	0.74853	456	0.79611	466	0.72918	476	0.78391	486	0.90075	496	0.97682
436.2	0.51759	446.2	0.75245	456.2	0.79851	466.2	0.73235	476.2	0.78724	486.2	0.90352	496.2	0.97811
436.4	0.52349	446.4	0.75618	456.4	0.80077	466.4	0.73553	476.4	0.79058	486.4	0.90574	496.4	0.97875
436.6	0.52939	446.6	0.76001	456.6	0.80317	466.6	0.7387	476.6	0.79391	486.6	0.90851	496.6	0.98004
436.8	0.53529	446.8	0.76364	456.8	0.80544	466.8	0.74187	476.8	0.79725	486.8	0.91129	496.8	0.98133
437	0.54126	447	0.76727	457	0.8077	467	0.74505	477	0.80058	487	0.9135	497	0.98197
437.2	0.54716	447.2	0.77091	457.2	0.80997	467.2	0.74822	477.2	0.80392	487.2	0.91628	497.2	0.98326
437.4	0.55313	447.4	0.77445	457.4	0.81237	467.4	0.75129	477.4	0.80725	487.4	0.91849	497.4	0.9839
437.6	0.55903	447.6	0.77789	457.6	0.81463	467.6	0.75446	477.6	0.81059	487.6	0.92127	497.6	0.98519
437.8	0.565	447.8	0.78134	457.8	0.8169	467.8	0.75764	477.8	0.81326	487.8	0.92348	497.8	0.98583
438	0.5709	448	0.78468	458	0.81916	468	0.76081	478	0.81659	488	0.9257	498	0.98712
438.2	0.5768	448.2	0.78803	458.2	0.82156	468.2	0.76388	478.2	0.81992	488.2	0.92792	498.2	0.98777
438.4	0.5827	448.4	0.79128	458.4	0.82383	468.4	0.76705	478.4	0.82326	488.4	0.93014	498.4	0.98841
438.6	0.58861	448.6	0.79454	458.6	0.82609	468.6	0.77023	478.6	0.82593	488.6	0.93236	498.6	0.9897
438.8	0.59451	448.8	0.79769	458.8	0.82836	468.8	0.77329	478.8	0.82926	488.8	0.93457	498.8	0.99034
439	0.60035	449	0.80085	459	0.83076	469	0.77647	479	0.8326	489	0.93679	499	0.99099
439.2	0.60619	449.2	0.80391	459.2	0.83302	469.2	0.77953	479.2	0.83526	489.2	0.93901	499.2	0.99163
439.4	0.61196	449.4	0.80697	459.4	0.83542	469.4	0.78271	479.4	0.8386	489.4	0.94123	499.4	0.99227
439.6	0.61767	449.6	0.80994	459.6	0.83769	469.6	0.78577	479.6	0.84127	489.6	0.94344	499.6	0.99292
439.8	0.62345	449.8	0.8129	459.8	0.84008	469.8	0.78884	479.8	0.8446	489.8	0.94511	499.8	0.99356
440	0.6291	450	0.81577	460	0.84235	470	0.79201	480	0.84727	490	0.94733	500	0.9942
440.2	0.63475	450.2	0.81864	460.2	0.84475	470.2	0.79508	480.2	0.8506	490.2	0.94954	500.2	0.99485
440.4	0.64014	450.4	0.82151	460.4	0.84701	470.4	0.79814	480.4	0.85327	490.4	0.95121	500.4	0.99549
440.6	0.64585	450.6	0.82428	460.6	0.84941	470.6	0.80121	480.6	0.85594	490.6	0.95287	500.6	0.99549
440.8	0.65156	450.8	0.82696	460.8	0.85181	470.8	0.80427	480.8	0.85927	490.8	0.95509	500.8	0.99614
441	0.65664	451	0.82964	461	0.85408	471	0.80723	481	0.86194	491	0.95675	501	0.99678
441.2	0.66235	451.2	0.83232	461.2	0.85648	471.2	0.81029	481.2	0.86461	491.2	0.95842	501.2	0.99742
441.4	0.66743	451.4	0.8349	461.4	0.85874	471.4	0.81336	481.4	0.86728	491.4	0.96008	501.4	0.99742
441.6	0.67251	451.6	0.83748	461.6	0.86114	471.6	0.81631	481.6	0.87061	491.6	0.96174	501.6	0.99807
441.8	0.67759	451.8	0.84007	461.8	0.86354	471.8	0.81927	481.8	0.87328	491.8	0.96341	501.8	0.99807
442	0.68266	452	0.84255	462	0.8658	472	0.82233	482	0.87595	492	0.96507	502	0.99871
442.2	0.68774	452.2	0.84495	462.2	0.8682	472.2	0.82529	482.2	0.87862	492.2	0.96618	502.2	0.99871
442.4	0.69282	452.4	0.84743	462.4	0.87047	472.4	0.82824	482.4	0.88128	492.4	0.96784	502.4	0.99936
442.6	0.6979	452.6	0.84982	462.6	0.87273	472.6	0.83109	482.6	0.88395	492.6	0.9695	502.6	0.99936
442.8	0.70234	452.8	0.85212	462.8	0.87513	472.8	0.83405	482.8	0.88662	492.8	0.97061	502.8	0.99936
443	0.70742	453	0.85442	463	0.8774	473	0.837	483	0.88929	493	0.97228	503	0.99936
443.2	0.71186	453.2	0.85671	463.2	0.87966	473.2	0.83985	483.2	0.89195	493.2	0.97339	503.2	1
443.4	0.7163	453.4	0.85901	463.4	0.88193	473.4	0.84269	483.4	0.89462	493.4	0.97449	503.4	1
443.6	0.72138	453.6	0.86121	463.6	0.88419	473.6	0.84565	483.6	0.89729	493.6	0.97616	503.6	1
443.8	0.72582	453.8	0.86341	463.8	0.88646	473.8	0.8485	483.8	0.89996	493.8	0.97727	503.8	1
444	0.73026	454	0.86551	464	0.88873	474	0.85134	484	0.90263	494	0.97838	504	1
444.2	0.73407	454.2	0.86762	464.2	0.89086	474.2	0.85408	484.2	0.90529	494.2	0.97948	504.2	0.99936
444.4	0.73851	454.4	0.86972	464.4	0.89312	474.4	0.85693	484.4	0.90729	494.4	0.98059	504.4	0.99936
444.6	0.74296	454.6	0.87182	464.6	0.89539	474.6	0.85966	484.6	0.90996	494.6	0.9817	504.6	0.99936
444.8	0.74677	454.8	0.87383	464.8	0.89752	474.8	0.86251	484.8	0.91263	494.8	0.98226	504.8	0.99936
445	0.75057	455	0.87575	465	0.89965	475	0.86525	485	0.91463	495	0.98337	505	0.99871
445.2	0.75502	455.2	0.87775	465.2	0.90179	475.2	0.86798	485.2	0.9173	495.2	0.98447	505.2	0.99871
445.4	0.75882	455.4	0.87967	465.4	0.90392	475.4	0.87061	485.4	0.9193	495.4	0.98558	505.4	0.99871
445.6	0.76263	455.6	0.88158	465.6	0.90605	475.6	0.87335	485.6	0.92197	495.6	0.98614	505.6	0.99807
445.8	0.76644	455.8	0.88349	465.8	0.90818	475.8	0.87597	485.8	0.92397	495.8	0.98725	505.8	0.99742
446	0.77025	456	0.88531	466	0.91031	476	0.87871	486	0.92664	496	0.9878	506	0.99742
446.2	0.77406	456.2	0.88713	466.2	0.91231	476.2	0.88134	486.2	0.92864	496.2	0.98891	506.2	0.99678
446.4	0.77723	456.4	0.88895	466.4	0.91431	476.4	0.88385	486.4	0.93064	496.4	0.98947	506.4	0.99614
446.6	0.78104	456.6	0.89067	466.6	0.91644	476.6	0.88648	486.6	0.93331	496.6	0.99002	506.6	0.99614
446.8	0.78421	456.8	0.89249	466.8	0.91844	476.8	0.889	486.8	0.93531	496.8	0.99113	506.8	0.99549
447	0.78802	457	0.89421	467	0.92044	477	0.89152	487	0.93731	497	0.99168	507	0.99485
447.2	0.79119	457.2	0.89593	467.2	0.92231	477.2	0.89404	487.2	0.93931	497.2	0.99224	507.2	0.9942
447.4	0.79437	457.4	0.89765	467.4	0.92431	477.4	0.89655	487.4	0.94131	497.4	0.99279	507.4	0.99356
447.6	0.79817	457.6	0.89928	467.6	0.92617	477.6	0.89896	487.6	0.94331	497.6	0.99335	507.6	0.99292
447.8	0.80135	457.8	0.901	467.8	0.92817	477.8	0.90137	487.8	0.94531	497.8	0.99446	507.8	0.99163
448	0.80452	458	0.90262	468	0.93004	478	0.90378	488	0.94731	498	0.99501	508	0.99099
448.2	0.80706	458.2	0.90425	468.2	0.9319	478.2	0.90608	488.2	0.94931	498.2	0.99556	508.2	0.99034
448.4	0.81023	458.4	0.90588	468.4	0.93377	478.4	0.90838	488.4	0.95065	498.4	0.99556	508.4	0.9897
448.6	0.81341	458.6	0.9075	468.6	0.9355	478.6	0.91067	488.6	0.95265	498.6	0.99612	508.6	0.98841
448.8	0.81658	458.8	0.90913	468.8	0.93737	478.8	0.91286	488.8	0.95465	498.8	0.99667	508.8	0.98777
449	0.81912	459	0.91076	469	0.9391	479	0.91516	489	0.95598	499	0.99723	509	0.98712
449.2	0.82229	459.2	0.91238	469.2	0.94083	479.2	0.91735	489.2	0.95798	499.2	0.99778	509.2	0.98583
449.4	0.82483	459.4	0.91391	469.4	0.94256	479.4	0.91943	489.4	0.95932	499.4	0.99778	509.4	0.98519
449.6	0.828	459.6	0.91554	469.6	0.94416	479.6	0.92162	489.6	0.96132	499.6	0.99834	509.6	0.9839
449.8	0.83054	459.8	0.91707	469.8	0.9459	479.8	0.9237	489.8	0.96265	499.8	0.99889	509.8	0.98261
450	0.83308	460	0.91869	470	0.94749	480	0.92567	490	0.96398	500	0.99889	510	0.98197
450.2	0.83562	460.2	0.92022	470.2	0.94909	480.2	0.92775	490.2	0.96532	500.2	0.99945	510.2	0.98068
450.4	0.83816	460.4	0.92185	470.4	0.95069	480.4	0.92972	490.4	0.96732	500.4	0.99945	510.4	0.9794
450.6	0.8407	460.6	0.92338	470.6	0.95216	480.6	0.93169	490.6	0.96865	500.6	0.99945	510.6	0.97875
450.8	0.84324	460.8	0.92501	470.8	0.95362	480.8	0.93355	490.8	0.96999	500.8	1	510.8	0.97746
451	0.84577	461	0.92654	471	0.95522	481	0.93552	491	0.97132	501	1	511	0.97618
451.2	0.84831	461.2	0.92816	471.2	0.95656	481.2	0.93738	491.2	0.97266	501.2	1	511.2	0.97489
451.4	0.85085	461.4	0.92969	471.4	0.95802	481.4	0.93914	491.4	0.97399	501.4	1	511.4	0.9736
451.6	0.85276	461.6	0.93123	471.6	0.95949	481.6	0.941	491.6	0.97532	501.6	1	511.6	0.97231
451.8	0.85529	461.8	0.93285	471.8	0.96082	481.8	0.94275	491.8	0.97599	501.8	1	511.8	0.97102
452	0.85783	462	0.93438	472	0.96215	482	0.9445	492	0.97732	502	1	512	0.96974
452.2	0.85974	462.2	0.93601	472.2	0.96349	482.2	0.94625	492.2	0.97866	502.2	1	512.2	0.96845
452.4	0.86228	462.4	0.93754	472.4	0.96482	482.4	0.948	492.4	0.97999	502.4	1	512.4	0.96716
452.6	0.86418	462.6	0.93907	472.6	0.96602	482.6	0.94964	492.6	0.98066	502.6	0.99945	512.6	0.96587
452.8	0.86608	462.8	0.9406	472.8	0.96722	482.8	0.9514	492.8	0.98199	502.8	0.99945	512.8	0.96459
453	0.86862	463	0.94223	473	0.96855	483	0.95304	493	0.98266	503	0.99945	513	0.9633
453.2	0.87053	463.2	0.94376	473.2	0.96975	483.2	0.95457	493.2	0.98399	503.2	0.99889	513.2	0.96201
453.4	0.87243	463.4	0.94529	473.4	0.97082	483.4	0.95621	493.4	0.98466	503.4	0.99889	513.4	0.96072
453.6	0.87497	463.6	0.94682	473.6	0.97201	483.6	0.95775	493.6	0.98599	503.6	0.99834	513.6	0.95879
453.8	0.87687	463.8	0.94835	473.8	0.97308	483.8	0.95928	493.8	0.98666	503.8	0.99778	513.8	0.9575
454	0.87878	464	0.94988	474	0.97415	484	0.96081	494	0.98733	504	0.99723	514	0.95622
454.2	0.88068	464.2	0.95141	474.2	0.97521	484.2	0.96234	494.2	0.98866	504.2	0.99667	514.2	0.95428
454.4	0.88259	464.4	0.95294	474.4	0.97628	484.4	0.96388	494.4	0.98933	504.4	0.99612	514.4	0.953
454.6	0.88449	464.6	0.95447	474.6	0.97735	484.6	0.9653	494.6	0.99	504.6	0.99556	514.6	0.95106
454.8	0.88639	464.8	0.956	474.8	0.97841	484.8	0.96672	494.8	0.99066	504.8	0.99501	514.8	0.94978
455	0.8883	465	0.95791	475	0.97934	485	0.96814	495	0.992	505	0.99446	515	0.94784
455.2	0.8902	465.2	0.95887	475.2	0.98028	485.2	0.96957	495.2	0.99266	505.2	0.9939	515.2	0.94656
455.4	0.89147	465.4	0.96078	475.4	0.98121	485.4	0.97088	495.4	0.99333	505.4	0.99279	515.4	0.94463
455.6	0.89338	465.6	0.96174	475.6	0.98214	485.6	0.9723	495.6	0.994	505.6	0.99224	515.6	0.94334
455.8	0.89528	465.8	0.96365	475.8	0.98308	485.8	0.97362	495.8	0.99466	505.8	0.99168	515.8	0.94141
456	0.89718	466	0.96461	476	0.98401	486	0.97482	496	0.99533	506	0.99057	516	0.94012
456.2	0.89845	466.2	0.96652	476.2	0.98481	486.2	0.97614	496.2	0.99533	506.2	0.98947	516.2	0.93819
456.4	0.90036	466.4	0.96748	476.4	0.98574	486.4	0.97734	496.4	0.996	506.4	0.98891	516.4	0.93625
456.6	0.90226	466.6	0.96939	476.6	0.98654	486.6	0.97854	496.6	0.99667	506.6	0.9878	516.6	0.93432
456.8	0.90353	466.8	0.97035	476.8	0.98734	486.8	0.97964	496.8	0.99733	506.8	0.98669	516.8	0.93304
457	0.90543	467	0.9713	477	0.98814	487	0.98084	497	0.99733	507	0.98614	517	0.9311
457.2	0.9067	467.2	0.97322	477.2	0.98894	487.2	0.98194	497.2	0.998	507.2	0.98503	517.2	0.92917
457.4	0.90861	467.4	0.97417	477.4	0.98961	487.4	0.98292	497.4	0.998	507.4	0.98392	517.4	0.92724
457.6	0.91051	467.6	0.97609	477.6	0.99041	487.6	0.98402	497.6	0.99867	507.6	0.98281	517.6	0.92531
457.8	0.91178	467.8	0.97704	477.8	0.99107	487.8	0.985	497.8	0.99867	507.8	0.9817	517.8	0.92338
458	0.91305	468	0.978	478	0.99174	488	0.98599	498	0.99933	508	0.98059	518	0.92145
458.2	0.91495	468.2	0.97991	478.2	0.9924	488.2	0.98686	498.2	0.99933	508.2	0.97948	518.2	0.91951
458.4	0.91622	468.4	0.98087	478.4	0.99307	488.4	0.98774	498.4	0.99933	508.4	0.97838	518.4	0.91758
458.6	0.91813	468.6	0.98183	478.6	0.99374	488.6	0.98862	498.6	1	508.6	0.97727	518.6	0.91565
458.8	0.9194	468.8	0.98278	478.8	0.99427	488.8	0.98938	498.8	1	508.8	0.97616	518.8	0.91372
459	0.9213	469	0.98374	479	0.99494	489	0.99026	499	1	509	0.97449	519	0.91179
459.2	0.92257	469.2	0.9847	479.2	0.99547	489.2	0.99091	499.2	1	509.2	0.97339	519.2	0.90986
459.4	0.92384	469.4	0.98565	479.4	0.99587	489.4	0.99168	499.4	1	509.4	0.97228	519.4	0.90792
459.6	0.92574	469.6	0.98757	479.6	0.9964	489.6	0.99234	499.6	1	509.6	0.97117	519.6	0.90599
459.8	0.92701	469.8	0.98852	479.8	0.99693	489.8	0.99299	499.8	1	509.8	0.9695	519.8	0.90406
460	0.92892	470	0.98852	480	0.99733	490	0.99365	500	0.99933	510	0.9684	520	0.90148
460.2	0.93019	470.2	0.98948	480.2	0.99773	490.2	0.9942	500.2	0.99933	510.2	0.96729	520.2	0.89955
460.4	0.93146	470.4	0.99043	480.4	0.99813	490.4	0.99475	500.4	0.99933	510.4	0.96562	520.4	0.89762
460.6	0.93336	470.6	0.99139	480.6	0.9984	490.6	0.99529	500.6	0.99867	510.6	0.96451	520.6	0.89569
460.8	0.93463	470.8	0.99235	480.8	0.9988	490.8	0.99573	500.8	0.99867	510.8	0.96285	520.8	0.89311
461	0.93653	471	0.9933	481	0.99907	491	0.99617	501	0.99867	511	0.96174	521	0.89118
461.2	0.9378	471.2	0.9933	481.2	0.9992	491.2	0.99661	501.2	0.998	511.2	0.96008	521.2	0.88925
461.4	0.93907	471.4	0.99426	481.4	0.99947	491.4	0.99704	501.4	0.99733	511.4	0.95897	521.4	0.88668
461.6	0.94098	471.6	0.99522	481.6	0.9996	491.6	0.99737	501.6	0.99733	511.6	0.95731	521.6	0.88474
461.8	0.94224	471.8	0.99522	481.8	0.99973	491.8	0.99781	501.8	0.99667	511.8	0.9562	521.8	0.88281
462	0.94415	472	0.99617	482	0.99987	492	0.99803	502	0.996	512	0.95453	522	0.88024
462.2	0.94542	472.2	0.99617	482.2	1	492.2	0.99836	502.2	0.99533	512.2	0.95287	522.2	0.8783
462.4	0.94669	472.4	0.99713	482.4	1	492.4	0.99869	502.4	0.99533	512.4	0.95176	522.4	0.87573
462.6	0.94859	472.6	0.99713	482.6	1	492.6	0.99891	502.6	0.99466	512.6	0.9501	522.6	0.8738
462.8	0.94986	472.8	0.99809	482.8	1	492.8	0.99912	502.8	0.994	512.8	0.94843	522.8	0.87122
463	0.95113	473	0.99809	483	0.99987	493	0.99934	503	0.99333	513	0.94677	523	0.86929
463.2	0.95303	473.2	0.99809	483.2	0.99973	493.2	0.99945	503.2	0.99266	513.2	0.94566	523.2	0.86671
463.4	0.9543	473.4	0.99904	483.4	0.9996	493.4	0.99956	503.4	0.992	513.4	0.944	523.4	0.86414
463.6	0.95557	473.6	0.99904	483.6	0.99947	493.6	0.99978	503.6	0.99066	513.6	0.94234	523.6	0.86221
463.8	0.95748	473.8	0.99904	483.8	0.99933	493.8	0.99978	503.8	0.99	513.8	0.94067	523.8	0.85963
464	0.95875	474	0.99904	484	0.99907	494	0.99989	504	0.98933	514	0.93901	524	0.85706
464.2	0.96002	474.2	0.99904	484.2	0.9988	494.2	1	504.2	0.98866	514.2	0.93735	524.2	0.85512
464.4	0.96128	474.4	1	484.4	0.99853	494.4	1	504.4	0.98733	514.4	0.93568	524.4	0.85255
464.6	0.96319	474.6	1	484.6	0.99813	494.6	1	504.6	0.98666	514.6	0.93402	524.6	0.84997
464.8	0.96446	474.8	1	484.8	0.99787	494.8	1	504.8	0.98599	514.8	0.9318	524.8	0.84804
465	0.96573	475	1	485	0.99747	495	0.99989	505	0.98466	515	0.93014	525	0.84547
465.2	0.967	475.2	1	485.2	0.99707	495.2	0.99978	505.2	0.98399	515.2	0.92847	525.2	0.84289
465.4	0.96827	475.4	1	485.4	0.99667	495.4	0.99967	505.4	0.98266	515.4	0.92681	525.4	0.84031
465.6	0.96954	475.6	1	485.6	0.99627	495.6	0.99956	505.6	0.98199	515.6	0.92459	525.6	0.83774
465.8	0.97081	475.8	1	485.8	0.99574	495.8	0.99945	505.8	0.98066	515.8	0.92293	525.8	0.83516
466	0.97207	476	1	486	0.99534	496	0.99923	506	0.97999	516	0.92071	526	0.83323
466.2	0.97334	476.2	1	486.2	0.9948	496.2	0.99901	506.2	0.97866	516.2	0.91905	526.2	0.83066
466.4	0.97461	476.4	1	486.4	0.99427	496.4	0.9988	506.4	0.97799	516.4	0.91683	526.4	0.82808
466.6	0.97588	476.6	1	486.6	0.99374	496.6	0.99858	506.6	0.97666	516.6	0.91517	526.6	0.82551
466.8	0.97715	476.8	1	486.8	0.9932	496.8	0.99825	506.8	0.97532	516.8	0.91295	526.8	0.82293
467	0.97779	477	1	487	0.99254	497	0.99792	507	0.97399	517	0.91129	527	0.82035
467.2	0.97906	477.2	0.99904	487.2	0.992	497.2	0.99759	507.2	0.97332	517.2	0.90907	527.2	0.81778
467.4	0.98033	477.4	0.99904	487.4	0.99134	497.4	0.99715	507.4	0.97199	517.4	0.90685	527.4	0.8152
467.6	0.98096	477.6	0.99904	487.6	0.9908	497.6	0.99672	507.6	0.97065	517.6	0.90463	527.6	0.81263
467.8	0.98223	477.8	0.99904	487.8	0.99014	497.8	0.99628	507.8	0.96932	517.8	0.90297	527.8	0.81005
468	0.9835	478	0.99809	488	0.98947	498	0.99584	508	0.96799	518	0.90075	528	0.80748
468.2	0.98413	478.2	0.99809	488.2	0.98881	498.2	0.99529	508.2	0.96665	518.2	0.89853	528.2	0.8049
468.4	0.9854	478.4	0.99809	488.4	0.98814	498.4	0.99475	508.4	0.96532	518.4	0.89631	528.4	0.80233
468.6	0.98604	478.6	0.99713	488.6	0.98747	498.6	0.9942	508.6	0.96398	518.6	0.8941	528.6	0.79975
468.8	0.98667	478.8	0.99713	488.8	0.98681	498.8	0.99365	508.8	0.96265	518.8	0.89188	528.8	0.79717
469	0.98794	479	0.99713	489	0.98601	499	0.99299	509	0.96132	519	0.88966	529	0.7946
469.2	0.98858	479.2	0.99617	489.2	0.98534	499.2	0.99234	509.2	0.95998	519.2	0.88744	529.2	0.79202
469.4	0.98921	479.4	0.99617	489.4	0.98454	499.4	0.99168	509.4	0.95865	519.4	0.88523	529.4	0.78945
469.6	0.99048	479.6	0.99522	489.6	0.98374	499.6	0.99091	509.6	0.95732	519.6	0.88301	529.6	0.78687
469.8	0.99111	479.8	0.99426	489.8	0.98294	499.8	0.99026	509.8	0.95598	519.8	0.88079	529.8	0.7843
470	0.99175	480	0.99426	490	0.98214	500	0.98949	510	0.95465	520	0.87857	530	0.78172
470.2	0.99238	480.2	0.9933	490.2	0.98134	500.2	0.98872	510.2	0.95265	520.2	0.87635	530.2	0.77915
470.4	0.99302	480.4	0.99235	490.4	0.98054	500.4	0.98785	510.4	0.95131	520.4	0.87358	530.4	0.77657
470.6	0.99365	480.6	0.99235	490.6	0.97974	500.6	0.98697	510.6	0.94998	520.6	0.87136	530.6	0.77399
470.8	0.99429	480.8	0.99139	490.8	0.97881	500.8	0.98621	510.8	0.94798	520.8	0.86915	530.8	0.77142
471	0.99492	481	0.99043	491	0.97801	501	0.98522	511	0.94664	521	0.86693	531	0.76884
471.2	0.99556	481.2	0.98948	491.2	0.97708	501.2	0.98435	511.2	0.94531	521.2	0.86471	531.2	0.76627
471.4	0.99619	481.4	0.98852	491.4	0.97615	501.4	0.98347	511.4	0.94331	521.4	0.86194	531.4	0.76369
471.6	0.99683	481.6	0.98757	491.6	0.97521	501.6	0.98249	511.6	0.94198	521.6	0.85972	531.6	0.76112
471.8	0.99746	481.8	0.98661	491.8	0.97415	501.8	0.9815	511.8	0.93997	521.8	0.8575	531.8	0.75854
472	0.99746	482	0.98565	492	0.97321	502	0.98051	512	0.93864	522	0.85528	532	0.75532
472.2	0.9981	482.2	0.98374	492.2	0.97215	502.2	0.97953	512.2	0.93664	522.2	0.85251	532.2	0.75275
472.4	0.99873	482.4	0.98278	492.4	0.97108	502.4	0.97843	512.4	0.93531	522.4	0.85029	532.4	0.75017
472.6	0.99873	482.6	0.98183	492.6	0.97002	502.6	0.97745	512.6	0.93331	522.6	0.84808	532.6	0.74759
472.8	0.99937	482.8	0.98087	492.8	0.96895	502.8	0.97635	512.8	0.9313	522.8	0.8453	532.8	0.74502
473	0.99937	483	0.97896	493	0.96788	503	0.97526	513	0.92997	523	0.84309	533	0.74244
473.2	0.99937	483.2	0.978	493.2	0.96668	503.2	0.97417	513.2	0.92797	523.2	0.84031	533.2	0.73987
473.4	1	483.4	0.97704	493.4	0.96548	503.4	0.97307	513.4	0.92597	523.4	0.8381	533.4	0.73729
473.6	1	483.6	0.97513	493.6	0.96429	503.6	0.97187	513.6	0.92397	523.6	0.83588	533.6	0.73407
473.8	1	483.8	0.97417	493.8	0.96309	503.8	0.97077	513.8	0.92263	523.8	0.83311	533.8	0.7315
474	1	484	0.97226	494	0.96189	504	0.96957	514	0.92063	524	0.83089	534	0.72892
474.2	1	484.2	0.9713	494.2	0.96055	504.2	0.96836	514.2	0.91863	524.2	0.82812	534.2	0.72635
474.4	1	484.4	0.96939	494.4	0.95935	504.4	0.96716	514.4	0.91663	524.4	0.8259	534.4	0.72377
474.6	1	484.6	0.96843	494.6	0.95802	504.6	0.96596	514.6	0.91463	524.6	0.82313	534.6	0.72119
474.8	1	484.8	0.96652	494.8	0.95656	504.8	0.96464	514.8	0.91263	524.8	0.82091	534.8	0.71798
475	1	485	0.96461	495	0.95522	505	0.96344	515	0.91063	525	0.81813	535	0.7154
475.2	0.99937	485.2	0.96365	495.2	0.95389	505.2	0.96212	515.2	0.90863	525.2	0.81592	535.2	0.71282
475.4	0.99937	485.4	0.96174	495.4	0.95243	505.4	0.96081	515.4	0.90663	525.4	0.81314	535.4	0.71025
475.6	0.99937	485.6	0.95983	495.6	0.95096	505.6	0.9595	515.6	0.90463	525.6	0.81093	535.6	0.70767
475.8	0.99873	485.8	0.95887	495.8	0.94949	505.8	0.95807	515.8	0.90263	525.8	0.80815	535.8	0.7051
476	0.9981	486	0.95696	496	0.94803	506	0.95676	516	0.90063	526	0.80594	536	0.70188
476.2	0.9981	486.2	0.95552	496.2	0.94643	506.2	0.95534	516.2	0.89862	526.2	0.80316	536.2	0.6993
476.4	0.99746	486.4	0.95389	496.4	0.94496	506.4	0.95391	516.4	0.89662	526.4	0.80095	536.4	0.69673
476.6	0.99683	486.6	0.95227	496.6	0.94336	506.6	0.95238	516.6	0.89462	526.6	0.79817	536.6	0.69415
476.8	0.99683	486.8	0.95074	496.8	0.94176	506.8	0.95096	516.8	0.89195	526.8	0.7954	536.8	0.69158
477	0.99619	487	0.94911	497	0.94016	507	0.94943	517	0.88995	527	0.79318	537	0.689
477.2	0.99556	487.2	0.94749	497.2	0.93857	507.2	0.94789	517.2	0.88795	527.2	0.79041	537.2	0.68642
477.4	0.99492	487.4	0.94576	497.4	0.93683	507.4	0.94636	517.4	0.88595	527.4	0.78819	537.4	0.68321
477.6	0.99429	487.6	0.94414	497.6	0.93523	507.6	0.94472	517.6	0.88395	527.6	0.78542	537.6	0.68063
477.8	0.99302	487.8	0.94251	497.8	0.93364	507.8	0.94308	517.8	0.88128	527.8	0.78265	537.8	0.67805
478	0.99238	488	0.94079	498	0.9319	508	0.94143	518	0.87928	528	0.78043	538	0.67548
478.2	0.99175	488.2	0.93916	498.2	0.93017	508.2	0.93979	518.2	0.87728	528.2	0.77766	538.2	0.6729
478.4	0.99111	488.4	0.93744	498.4	0.92857	508.4	0.93804	518.4	0.87461	528.4	0.77489	538.4	0.67033
478.6	0.98985	488.6	0.93572	498.6	0.92684	508.6	0.93629	518.6	0.87261	528.6	0.77267	538.6	0.66711
478.8	0.98921	488.8	0.93409	498.8	0.92511	508.8	0.93454	518.8	0.87061	528.8	0.7699	538.8	0.66453
479	0.98794	489	0.93228	499	0.92337	509	0.93279	519	0.86794	529	0.76712	539	0.66196
479.2	0.98731	489.2	0.93056	499.2	0.92164	509.2	0.93093	519.2	0.86594	529.2	0.76491	539.2	0.65938
479.4	0.98604	489.4	0.92883	499.4	0.91991	509.4	0.92906	519.4	0.86328	529.4	0.76213	539.4	0.65681
479.6	0.98477	489.6	0.92702	499.6	0.91818	509.6	0.9272	519.6	0.86128	529.6	0.75936	539.6	0.65423
479.8	0.98413	489.8	0.9252	499.8	0.91644	509.8	0.92534	519.8	0.85927	529.8	0.75714	539.8	0.65101
480	0.98286	490	0.92348	500	0.91471	510	0.92348	520	0.85661	530	0.75437	540	0.64844
480.2	0.98159	490.2	0.92156	500.2	0.91298	510.2	0.92151	520.2	0.85461	530.2	0.7516	540.2	0.64586
480.4	0.98033	490.4	0.91975	500.4	0.91125	510.4	0.91954	520.4	0.85194	530.4	0.74938	540.4	0.64328
480.6	0.97906	490.6	0.91783	500.6	0.90951	510.6	0.91757	520.6	0.84994	530.6	0.74661	540.6	0.64071
480.8	0.97779	490.8	0.91602	500.8	0.90778	510.8	0.9156	520.8	0.84727	530.8	0.74384	540.8	0.63781
481	0.97652	491	0.9141	501	0.90605	511	0.91363	521	0.84527	531	0.74162	541	0.63517
481.2	0.97525	491.2	0.91219	501.2	0.90432	511.2	0.91155	521.2	0.8426	531.2	0.73885	541.2	0.63247
481.4	0.97398	491.4	0.91018	501.4	0.90258	511.4	0.90958	521.4	0.8406	531.4	0.73607	541.4	0.62976
481.6	0.97207	491.6	0.90827	501.6	0.90072	511.6	0.9075	521.6	0.83793	531.6	0.7333	541.6	0.62706
481.8	0.97081	491.8	0.90626	501.8	0.89899	511.8	0.90542	521.8	0.83526	531.8	0.73108	541.8	0.62435
482	0.96954	492	0.90425	502	0.89725	512	0.90334	522	0.83326	532	0.72831	542	0.62171
482.2	0.96827	492.2	0.90224	502.2	0.89552	512.2	0.90126	522.2	0.8306	532.2	0.72554	542.2	0.61901
482.4	0.96636	492.4	0.90014	502.4	0.89379	512.4	0.89918	522.4	0.8286	532.4	0.72277	542.4	0.6163
482.6	0.96509	492.6	0.89813	502.6	0.89192	512.6	0.8971	522.6	0.82593	532.6	0.71999	542.6	0.61366
482.8	0.96319	492.8	0.89602	502.8	0.89019	512.8	0.89502	522.8	0.82326	532.8	0.71778	542.8	0.61096
483	0.96192	493	0.89392	503	0.88846	513	0.89283	523	0.82126	533	0.715	543	0.60832
483.2	0.96002	493.2	0.89182	503.2	0.88659	513.2	0.89075	523.2	0.81859	533.2	0.71223	543.2	0.60568
483.4	0.95811	493.4	0.88971	503.4	0.88473	513.4	0.88867	523.4	0.81592	533.4	0.70946	543.4	0.60298
483.6	0.95684	493.6	0.88761	503.6	0.883	513.6	0.88648	523.6	0.81392	533.6	0.70669	543.6	0.60034
483.8	0.95494	493.8	0.8855	503.8	0.88113	513.8	0.8844	523.8	0.81125	533.8	0.70391	543.8	0.5977
484	0.95303	494	0.8834	504	0.87926	514	0.88221	524	0.80859	534	0.7017	544	0.59506
484.2	0.95113	494.2	0.8812	504.2	0.8774	514.2	0.88002	524.2	0.80592	534.2	0.69892	544.2	0.59242
484.4	0.94923	494.4	0.87909	504.4	0.87553	514.4	0.87794	524.4	0.80392	534.4	0.69615	544.4	0.58978
484.6	0.94796	494.6	0.87689	504.6	0.87367	514.6	0.87575	524.6	0.80125	534.6	0.69338	544.6	0.58714
484.8	0.94605	494.8	0.87479	504.8	0.87167	514.8	0.87356	524.8	0.79858	534.8	0.69061	544.8	0.58456
485	0.94415	495	0.87259	505	0.8698	515	0.87138	525	0.79591	535	0.68784	545	0.58192
485.2	0.94224	495.2	0.87039	505.2	0.8678	515.2	0.86919	525.2	0.79391	535.2	0.68506	545.2	0.57928
485.4	0.94034	495.4	0.86828	505.4	0.8658	515.4	0.867	525.4	0.79125	535.4	0.68229	545.4	0.57671
485.6	0.93844	495.6	0.86608	505.6	0.86381	515.6	0.86481	525.6	0.78858	535.6	0.68007	545.6	0.57413
485.8	0.93653	495.8	0.86398	505.8	0.86181	515.8	0.86262	525.8	0.78591	535.8	0.6773	545.8	0.57149
486	0.93463	496	0.86178	506	0.85967	516	0.86043	526	0.78324	536	0.67453	546	0.56891
486.2	0.93272	496.2	0.85968	506.2	0.85768	516.2	0.85824	526.2	0.78058	536.2	0.67176	546.2	0.56634
486.4	0.93082	496.4	0.85748	506.4	0.85554	516.4	0.85605	526.4	0.77857	536.4	0.66898	546.4	0.56376
486.6	0.92828	496.6	0.85537	506.6	0.85341	516.6	0.85375	526.6	0.77591	536.6	0.66621	546.6	0.56119
486.8	0.92638	496.8	0.85317	506.8	0.85128	516.8	0.85156	526.8	0.77324	536.8	0.66344	546.8	0.55861
487	0.92447	497	0.85107	507	0.84915	517	0.84926	527	0.77057	537	0.66067	547	0.55604
487.2	0.92257	497.2	0.84896	507.2	0.84701	517.2	0.84707	527.2	0.7679	537.2	0.65789	547.2	0.55346
487.4	0.92067	497.4	0.84676	507.4	0.84475	517.4	0.84477	527.4	0.76524	537.4	0.65512	547.4	0.55089
487.6	0.91876	497.6	0.84466	507.6	0.84262	517.6	0.84248	527.6	0.76257	537.6	0.65235	547.6	0.54831
487.8	0.91622	497.8	0.84255	507.8	0.84035	517.8	0.84018	527.8	0.7599	537.8	0.64958	547.8	0.5458
488	0.91432	498	0.84045	508	0.83809	518	0.83788	528	0.7579	538	0.64736	548	0.54322
488.2	0.91242	498.2	0.83835	508.2	0.83582	518.2	0.83547	528.2	0.75523	538.2	0.64459	548.2	0.54065
488.4	0.90988	498.4	0.83624	508.4	0.83355	518.4	0.83317	528.4	0.75256	538.4	0.64181	548.4	0.53807
488.6	0.90797	498.6	0.83414	508.6	0.83129	518.6	0.83076	528.6	0.7499	538.6	0.63904	548.6	0.53556
488.8	0.90607	498.8	0.83194	508.8	0.82902	518.8	0.82835	528.8	0.74723	538.8	0.63627	548.8	0.53299
489	0.90353	499	0.82983	509	0.82676	519	0.82595	529	0.74456	539	0.6335	549	0.53047
489.2	0.90163	499.2	0.82773	509.2	0.82436	519.2	0.82354	529.2	0.74189	539.2	0.63073	549.2	0.5279
489.4	0.89972	499.4	0.82562	509.4	0.82209	519.4	0.82113	529.4	0.73922	539.4	0.62795	549.4	0.52539
489.6	0.89718	499.6	0.82352	509.6	0.81983	519.6	0.81872	529.6	0.73656	539.6	0.62574	549.6	0.52281
489.8	0.89528	499.8	0.82141	509.8	0.81743	519.8	0.8162	529.8	0.73389	539.8	0.62296	549.8	0.5203
490	0.89274	500	0.81931	510	0.81516	520	0.8138	530	0.73122	540	0.62019	550	0.51779
490.2	0.89084	500.2	0.81721	510.2	0.8129	520.2	0.81128	530.2	0.72855	540.2	0.61742	550.2	0.51521
490.4	0.8883	500.4	0.8151	510.4	0.8105	520.4	0.80876	530.4	0.72589	540.4	0.61465	550.4	0.5127
490.6	0.88639	500.6	0.813	510.6	0.80823	520.6	0.80624	530.6	0.72322	540.6	0.61243	550.6	0.51019
490.8	0.88385	500.8	0.8108	510.8	0.80597	520.8	0.80372	530.8	0.72055	540.8	0.60966	550.8	0.50768
491	0.88195	501	0.80869	511	0.80357	521	0.8011	531	0.71788	541	0.60688	551	0.50517
491.2	0.87941	501.2	0.80649	511.2	0.8013	521.2	0.79858	531.2	0.71521	541.2	0.60411	551.2	0.50272
491.4	0.87751	501.4	0.80439	511.4	0.79904	521.4	0.79595	531.4	0.71255	541.4	0.60189	551.4	0.50021
491.6	0.87497	501.6	0.80219	511.6	0.79677	521.6	0.79343	531.6	0.70988	541.6	0.59912	551.6	0.4977
491.8	0.87307	501.8	0.80008	511.8	0.79438	521.8	0.79081	531.8	0.70721	541.8	0.59635	551.8	0.49525
492	0.87053	502	0.79788	512	0.79211	522	0.78818	532	0.70454	542	0.59358	552	0.49281
492.2	0.86862	502.2	0.79568	512.2	0.78984	522.2	0.78555	532.2	0.70188	542.2	0.59136	552.2	0.49036
492.4	0.86608	502.4	0.79348	512.4	0.78758	522.4	0.78293	532.4	0.69921	542.4	0.58859	552.4	0.48791
492.6	0.86418	502.6	0.79128	512.6	0.78531	522.6	0.7803	532.6	0.69654	542.6	0.58581	552.6	0.48547
492.8	0.86164	502.8	0.78899	512.8	0.78305	522.8	0.77767	532.8	0.69387	542.8	0.5836	552.8	0.48302
493	0.85974	503	0.78679	513	0.78078	523	0.77504	533	0.6912	543	0.58082	553	0.48057
493.2	0.8572	503.2	0.78449	513.2	0.77852	523.2	0.77242	533.2	0.68854	543.2	0.57861	553.2	0.47819
493.4	0.85529	503.4	0.78229	513.4	0.77625	523.4	0.76968	533.4	0.68587	543.4	0.57583	553.4	0.47581
493.6	0.85276	503.6	0.78	513.6	0.77412	523.6	0.76705	533.6	0.6832	543.6	0.57306	553.6	0.47336
493.8	0.85085	503.8	0.7777	513.8	0.77185	523.8	0.76443	533.8	0.68053	543.8	0.57084	553.8	0.47104
494	0.84895	504	0.77541	514	0.76959	524	0.7618	534	0.67787	544	0.56807	554	0.46866
494.2	0.84641	504.2	0.77311	514.2	0.76732	524.2	0.75917	534.2	0.6752	544.2	0.56585	554.2	0.46628
494.4	0.84451	504.4	0.77081	514.4	0.76506	524.4	0.75654	534.4	0.67253	544.4	0.56308	554.4	0.46396
494.6	0.84197	504.6	0.76852	514.6	0.76279	524.6	0.75381	534.6	0.66986	544.6	0.56031	554.6	0.46158
494.8	0.84006	504.8	0.76613	514.8	0.76053	524.8	0.75118	534.8	0.66653	544.8	0.55809	554.8	0.45926
495	0.83816	505	0.76383	515	0.75826	525	0.74855	535	0.66406	545	0.55532	555	0.45694
495.2	0.83562	505.2	0.76144	515.2	0.756	525.2	0.74593	535.2	0.66133	545.2	0.55304	555.2	0.45469
495.4	0.83372	505.4	0.75914	515.4	0.7536	525.4	0.74341	535.4	0.65866	545.4	0.55055	555.4	0.45237
495.6	0.83181	505.6	0.75675	515.6	0.75133	525.6	0.74078	535.6	0.65592	545.6	0.548	555.6	0.45012
495.8	0.82991	505.8	0.75436	515.8	0.74907	525.8	0.73815	535.8	0.65319	545.8	0.5455	555.8	0.4478
496	0.82737	506	0.75207	516	0.74667	526	0.73553	536	0.65045	546	0.54301	556	0.44554
496.2	0.82547	506.2	0.74967	516.2	0.74427	526.2	0.7329	536.2	0.64772	546.2	0.54051	556.2	0.44329
496.4	0.82356	506.4	0.74728	516.4	0.742	526.4	0.73038	536.4	0.64499	546.4	0.53802	556.4	0.4411
496.6	0.82102	506.6	0.74489	516.6	0.7396	526.6	0.72775	536.6	0.64232	546.6	0.53552	556.6	0.43885
496.8	0.81912	506.8	0.7425	516.8	0.73721	526.8	0.72513	536.8	0.63958	546.8	0.53303	556.8	0.43666
497	0.81721	507	0.74011	517	0.73481	527	0.72261	537	0.63692	547	0.53053	557	0.43447
497.2	0.81468	507.2	0.73772	517.2	0.73241	527.2	0.71998	537.2	0.63418	547.2	0.52804	557.2	0.43228
497.4	0.81277	507.4	0.73533	517.4	0.72988	527.4	0.71746	537.4	0.63151	547.4	0.5256	557.4	0.43009
497.6	0.81087	507.6	0.73294	517.6	0.72748	527.6	0.71484	537.6	0.62885	547.6	0.5231	557.6	0.4279
497.8	0.80896	507.8	0.73054	517.8	0.72495	527.8	0.71232	537.8	0.62618	547.8	0.52061	557.8	0.42578
498	0.80642	508	0.72815	518	0.72241	528	0.70969	538	0.62351	548	0.51811	558	0.42359
498.2	0.80452	508.2	0.72576	518.2	0.72001	528.2	0.70717	538.2	0.62084	548.2	0.51562	558.2	0.42146
498.4	0.80198	508.4	0.72337	518.4	0.71748	528.4	0.70455	538.4	0.61817	548.4	0.51312	558.4	0.41934
498.6	0.80008	508.6	0.72098	518.6	0.71495	528.6	0.70203	538.6	0.61551	548.6	0.51068	558.6	0.41721
498.8	0.79817	508.8	0.71859	518.8	0.71229	528.8	0.6994	538.8	0.61291	548.8	0.50819	558.8	0.41509
499	0.79564	509	0.7162	519	0.70975	529	0.69677	539	0.61024	549	0.50569	559	0.41296
499.2	0.79373	509.2	0.7138	519.2	0.70722	529.2	0.69426	539.2	0.60764	549.2	0.50325	559.2	0.4109
499.4	0.79119	509.4	0.71141	519.4	0.70456	529.4	0.69163	539.4	0.60504	549.4	0.50076	559.4	0.40878
499.6	0.78929	509.6	0.70902	519.6	0.70202	529.6	0.689	539.6	0.60243	549.6	0.49832	559.6	0.40672
499.8	0.78675	509.8	0.70663	519.8	0.69936	529.8	0.68637	539.8	0.59983	549.8	0.49582	559.8	0.40466
500	0.78485	510	0.70414	520	0.69683	530	0.68375	540	0.5973	550	0.49338	560	0.40253
500.2	0.78231	510.2	0.70175	520.2	0.69416	530.2	0.68112	540.2	0.5947	550.2	0.49094	560.2	0.40047
500.4	0.7804	510.4	0.69936	520.4	0.6915	530.4	0.67849	540.4	0.59216	550.4	0.4885	560.4	0.39841
500.6	0.77786	510.6	0.69697	520.6	0.68883	530.6	0.67587	540.6	0.58963	550.6	0.48606	560.6	0.39642
500.8	0.77533	510.8	0.69458	520.8	0.6863	530.8	0.67324	540.8	0.58703	550.8	0.48363	560.8	0.39436
501	0.77342	511	0.69219	521	0.68363	531	0.67061	541	0.58449	551	0.48119	561	0.39229
501.2	0.77088	511.2	0.6898	521.2	0.68097	531.2	0.66798	541.2	0.58203	551.2	0.47875	561.2	0.39023
501.4	0.76898	511.4	0.6874	521.4	0.6783	531.4	0.66536	541.4	0.57949	551.4	0.47636	561.4	0.38824
501.6	0.76644	511.6	0.68501	521.6	0.67577	531.6	0.66262	541.6	0.57696	551.6	0.47398	561.6	0.38618
501.8	0.7639	511.8	0.68262	521.8	0.67311	531.8	0.65999	541.8	0.57449	551.8	0.47154	561.8	0.38418
502	0.762	512	0.68023	522	0.67044	532	0.65737	542	0.57195	552	0.46915	562	0.38212
502.2	0.75946	512.2	0.67784	522.2	0.66778	532.2	0.65474	542.2	0.56949	552.2	0.46677	562.2	0.38013
502.4	0.75692	512.4	0.67545	522.4	0.66524	532.4	0.652	542.4	0.56702	552.4	0.46444	562.4	0.37806
502.6	0.75438	512.6	0.67306	522.6	0.66258	532.6	0.64937	542.6	0.56448	552.6	0.46206	562.6	0.37607
502.8	0.75248	512.8	0.67066	522.8	0.66005	532.8	0.64675	542.8	0.56202	552.8	0.45973	562.8	0.37407
503	0.74994	513	0.66827	523	0.65738	533	0.64412	543	0.55955	553	0.4574	563	0.37201
503.2	0.7474	513.2	0.66588	523.2	0.65485	533.2	0.64138	543.2	0.55708	553.2	0.45507	563.2	0.37002
503.4	0.74486	513.4	0.66349	523.4	0.65232	533.4	0.63876	543.4	0.55461	553.4	0.45274	563.4	0.36802
503.6	0.74296	513.6	0.6611	523.6	0.64978	533.6	0.63613	543.6	0.55221	553.6	0.45047	563.6	0.36602
503.8	0.74042	513.8	0.65871	523.8	0.64712	533.8	0.6335	543.8	0.54975	553.8	0.44819	563.8	0.36396
504	0.73788	514	0.65632	524	0.64459	534	0.63087	544	0.54728	554	0.44587	564	0.36197
504.2	0.73534	514.2	0.65393	524.2	0.64206	534.2	0.62825	544.2	0.54481	554.2	0.44365	564.2	0.35997
504.4	0.73344	514.4	0.65153	524.4	0.63952	534.4	0.62573	544.4	0.54241	554.4	0.44137	564.4	0.35798
504.6	0.7309	514.6	0.64914	524.6	0.63699	534.6	0.6231	544.6	0.53994	554.6	0.4391	564.6	0.35598
504.8	0.72836	514.8	0.64675	524.8	0.63459	534.8	0.62047	544.8	0.53747	554.8	0.43688	564.8	0.35398
505	0.72582	515	0.64436	525	0.63206	535	0.61796	545	0.53501	555	0.43467	565	0.35205
505.2	0.72328	515.2	0.64197	525.2	0.62953	535.2	0.61533	545.2	0.5326	555.2	0.43245	565.2	0.35006
505.4	0.72138	515.4	0.63958	525.4	0.62713	535.4	0.61281	545.4	0.53014	555.4	0.43023	565.4	0.34806
505.6	0.71884	515.6	0.63719	525.6	0.6246	535.6	0.61018	545.6	0.52767	555.6	0.42807	565.6	0.34613
505.8	0.7163	515.8	0.63479	525.8	0.6222	535.8	0.60767	545.8	0.52527	555.8	0.42585	565.8	0.34413
506	0.71376	516	0.6324	526	0.61967	536	0.60515	546	0.5228	556	0.42369	566	0.3422
506.2	0.71122	516.2	0.63001	526.2	0.61727	536.2	0.60252	546.2	0.52033	556.2	0.42152	566.2	0.3402
506.4	0.70932	516.4	0.62762	526.4	0.61474	536.4	0.6	546.4	0.51787	556.4	0.41936	566.4	0.33827
506.6	0.70678	516.6	0.62513	526.6	0.61234	536.6	0.59749	546.6	0.51546	556.6	0.4172	566.6	0.33634
506.8	0.70424	516.8	0.62274	526.8	0.60981	536.8	0.59497	546.8	0.513	556.8	0.41504	566.8	0.33441
507	0.7017	517	0.62035	527	0.60741	537	0.59245	547	0.51053	557	0.41293	567	0.33248
507.2	0.69917	517.2	0.61796	527.2	0.60501	537.2	0.58993	547.2	0.50806	557.2	0.41077	567.2	0.33055
507.4	0.69663	517.4	0.61557	527.4	0.60248	537.4	0.58742	547.4	0.50566	557.4	0.40866	567.4	0.32868
507.6	0.69409	517.6	0.61318	527.6	0.60008	537.6	0.5849	547.6	0.50319	557.6	0.40655	567.6	0.32675
507.8	0.69155	517.8	0.61079	527.8	0.59755	537.8	0.58238	547.8	0.50072	557.8	0.40445	567.8	0.32488
508	0.68965	518	0.6083	528	0.59515	538	0.57986	548	0.49826	558	0.40234	568	0.32301
508.2	0.68711	518.2	0.60591	528.2	0.59262	538.2	0.57724	548.2	0.49586	558.2	0.40023	568.2	0.32114
508.4	0.68457	518.4	0.60352	528.4	0.59022	538.4	0.57472	548.4	0.49339	558.4	0.39813	568.4	0.31928
508.6	0.68203	518.6	0.60103	528.6	0.58768	538.6	0.5722	548.6	0.49092	558.6	0.39602	568.6	0.31747
508.8	0.67949	518.8	0.59864	528.8	0.58529	538.8	0.56968	548.8	0.48852	558.8	0.39397	568.8	0.31561
509	0.67695	519	0.59615	529	0.58275	539	0.56716	549	0.48605	559	0.39186	569	0.3138
509.2	0.67441	519.2	0.59376	529.2	0.58022	539.2	0.56454	549.2	0.48365	559.2	0.38981	569.2	0.312
509.4	0.67187	519.4	0.59127	529.4	0.57769	539.4	0.56202	549.4	0.48118	559.4	0.38776	569.4	0.3102
509.6	0.66934	519.6	0.58879	529.6	0.57529	539.6	0.5595	549.6	0.47878	559.6	0.38571	569.6	0.3084
509.8	0.6668	519.8	0.58639	529.8	0.57276	539.8	0.55698	549.8	0.47638	559.8	0.3836	569.8	0.30659
510	0.66426	520	0.58391	530	0.57023	540	0.55436	550	0.47391	560	0.38155	570	0.30485
510.2	0.66235	520.2	0.58142	530.2	0.56769	540.2	0.55184	550.2	0.47151	560.2	0.37955	570.2	0.30305
510.4	0.65982	520.4	0.57893	530.4	0.56516	540.4	0.54921	550.4	0.46911	560.4	0.3775	570.4	0.30131
510.6	0.65728	520.6	0.57645	530.6	0.56263	540.6	0.54669	550.6	0.46671	560.6	0.37545	570.6	0.29957
510.8	0.65474	520.8	0.57396	530.8	0.5601	540.8	0.54407	550.8	0.46438	560.8	0.3734	570.8	0.29784
511	0.6522	521	0.57147	531	0.55757	541	0.54155	551	0.46198	561	0.3714	571	0.29616
511.2	0.64966	521.2	0.56889	531.2	0.55503	541.2	0.53903	551.2	0.45957	561.2	0.36941	571.2	0.29442
511.4	0.64712	521.4	0.5664	531.4	0.5525	541.4	0.5364	551.4	0.45724	561.4	0.36735	571.4	0.29275
511.6	0.64522	521.6	0.56392	531.6	0.54997	541.6	0.53389	551.6	0.45491	561.6	0.36536	571.6	0.29108
511.8	0.64268	521.8	0.56143	531.8	0.54744	541.8	0.53126	551.8	0.45257	561.8	0.36336	571.8	0.2894
512	0.64014	522	0.55885	532	0.54491	542	0.52874	552	0.45024	562	0.36137	572	0.28773
512.2	0.6376	522.2	0.55636	532.2	0.54237	542.2	0.52622	552.2	0.4479	562.2	0.35937	572.2	0.28605
512.4	0.63506	522.4	0.55387	532.4	0.53984	542.4	0.52371	552.4	0.44557	562.4	0.35743	572.4	0.28438
512.6	0.63291	522.6	0.55129	532.6	0.53731	542.6	0.52119	552.6	0.4433	562.6	0.35543	572.6	0.28277
512.8	0.63049	522.8	0.5488	532.8	0.53478	542.8	0.51867	552.8	0.44097	562.8	0.35344	572.8	0.28116
513	0.62815	523	0.54631	533	0.53225	543	0.51615	553	0.4387	563	0.3515	573	0.27949
513.2	0.62573	523.2	0.54373	533.2	0.52985	543.2	0.51363	553.2	0.43643	563.2	0.34956	573.2	0.27788
513.4	0.62339	523.4	0.54125	533.4	0.52732	543.4	0.51112	553.4	0.43416	563.4	0.34761	573.4	0.27627
513.6	0.62104	523.6	0.53876	533.6	0.52492	543.6	0.50871	553.6	0.4319	563.6	0.34567	573.6	0.27472
513.8	0.61863	523.8	0.53627	533.8	0.52239	543.8	0.50619	553.8	0.4297	563.8	0.34373	573.8	0.27311
514	0.61628	524	0.53378	534	0.51999	544	0.50378	554	0.42743	564	0.34179	574	0.2715
514.2	0.61393	524.2	0.5312	534.2	0.51759	544.2	0.50137	554.2	0.42523	564.2	0.33985	574.2	0.26996
514.4	0.61158	524.4	0.52871	534.4	0.51519	544.4	0.49897	554.4	0.42296	564.4	0.33797	574.4	0.26841
514.6	0.60923	524.6	0.52632	534.6	0.51279	544.6	0.49656	554.6	0.42076	564.6	0.33603	574.6	0.26686
514.8	0.60688	524.8	0.52384	534.8	0.51039	544.8	0.49415	554.8	0.41856	564.8	0.33414	574.8	0.26526
515	0.60454	525	0.52135	535	0.50799	545	0.49185	555	0.41636	565	0.33226	575	0.26371
515.2	0.60219	525.2	0.51886	535.2	0.50573	545.2	0.48944	555.2	0.41422	565.2	0.33037	575.2	0.26223
515.4	0.59984	525.4	0.51647	535.4	0.50333	545.4	0.48714	555.4	0.41202	565.4	0.32849	575.4	0.26068
515.6	0.59749	525.6	0.51398	535.6	0.50106	545.6	0.48484	555.6	0.40989	565.6	0.3266	575.6	0.25914
515.8	0.59514	525.8	0.51159	535.8	0.4988	545.8	0.48255	555.8	0.40769	565.8	0.32472	575.8	0.25759
516	0.59273	526	0.5092	536	0.49653	546	0.48025	556	0.40555	566	0.32289	576	0.25611
516.2	0.59038	526.2	0.50681	536.2	0.49427	546.2	0.47795	556.2	0.40342	566.2	0.321	576.2	0.25457
516.4	0.58797	526.4	0.50442	536.4	0.492	546.4	0.47565	556.4	0.40128	566.4	0.31917	576.4	0.25309
516.6	0.58562	526.6	0.50203	536.6	0.48974	546.6	0.47346	556.6	0.39915	566.6	0.31734	576.6	0.2516
516.8	0.58321	526.8	0.49964	536.8	0.48747	546.8	0.47116	556.8	0.39702	566.8	0.31551	576.8	0.25012
517	0.5808	527	0.49734	537	0.48521	547	0.46897	557	0.39488	567	0.31368	577	0.24858
517.2	0.57839	527.2	0.49495	537.2	0.48307	547.2	0.46667	557.2	0.39281	567.2	0.31191	577.2	0.2471
517.4	0.57598	527.4	0.49265	537.4	0.48081	547.4	0.46448	557.4	0.39068	567.4	0.31008	577.4	0.24562
517.6	0.57356	527.6	0.49036	537.6	0.47868	547.6	0.46229	557.6	0.38861	567.6	0.3083	577.6	0.24414
517.8	0.57115	527.8	0.48806	537.8	0.47641	547.8	0.4601	557.8	0.38654	567.8	0.30653	577.8	0.24272
518	0.56868	528	0.48577	538	0.47428	548	0.45792	558	0.38448	568	0.30475	578	0.24124
518.2	0.5662	528.2	0.48347	538.2	0.47201	548.2	0.45573	558.2	0.38241	568.2	0.30298	578.2	0.23976
518.4	0.56379	528.4	0.48117	538.4	0.46988	548.4	0.45354	558.4	0.38034	568.4	0.30126	578.4	0.23834
518.6	0.56131	528.6	0.47897	538.6	0.46775	548.6	0.45135	558.6	0.37827	568.6	0.29949	578.6	0.23686
518.8	0.55884	528.8	0.47668	538.8	0.46548	548.8	0.44916	558.8	0.37621	568.8	0.29777	578.8	0.23544
519	0.55636	529	0.47448	539	0.46335	549	0.44697	559	0.37421	569	0.29605	579	0.23396
519.2	0.55389	529.2	0.47228	539.2	0.46108	549.2	0.44478	559.2	0.37214	569.2	0.29433	579.2	0.23255
519.4	0.55141	529.4	0.46998	539.4	0.45895	549.4	0.44259	559.4	0.37014	569.4	0.29261	579.4	0.23113
519.6	0.54887	529.6	0.46778	539.6	0.45682	549.6	0.4404	559.6	0.36814	569.6	0.29095	579.6	0.22971
519.8	0.5464	529.8	0.46558	539.8	0.45455	549.8	0.43821	559.8	0.36607	569.8	0.28928	579.8	0.2283
520	0.54392	530	0.46338	540	0.45242	550	0.43602	560	0.36407	570	0.28757	580	0.22688
520.2	0.54139	530.2	0.46128	540.2	0.45029	550.2	0.43383	560.2	0.36213	570.2	0.2859	580.2	0.22546
520.4	0.53891	530.4	0.45908	540.4	0.44816	550.4	0.43164	560.4	0.36013	570.4	0.28424	580.4	0.22405
520.6	0.53644	530.6	0.45688	540.6	0.44589	550.6	0.42945	560.6	0.35813	570.6	0.28263	580.6	0.22269
520.8	0.5339	530.8	0.45468	540.8	0.44376	550.8	0.42726	560.8	0.35613	570.8	0.28097	580.8	0.22128
521	0.53142	531	0.45257	541	0.44163	551	0.42518	561	0.3542	571	0.27936	581	0.21993
521.2	0.52895	531.2	0.45037	541.2	0.4395	551.2	0.42299	561.2	0.35226	571.2	0.27775	581.2	0.21857
521.4	0.52641	531.4	0.44827	541.4	0.43736	551.4	0.42081	561.4	0.35026	571.4	0.27614	581.4	0.21722
521.6	0.52393	531.6	0.44607	541.6	0.4351	551.6	0.41862	561.6	0.34833	571.6	0.27454	581.6	0.21587
521.8	0.52146	531.8	0.44397	541.8	0.43297	551.8	0.41643	561.8	0.34639	571.8	0.27293	581.8	0.21452
522	0.51898	532	0.44177	542	0.43083	552	0.41424	562	0.34446	572	0.27132	582	0.21316
522.2	0.51651	532.2	0.43966	542.2	0.4287	552.2	0.41205	562.2	0.34253	572.2	0.26977	582.2	0.21188
522.4	0.51403	532.4	0.43746	542.4	0.4267	552.4	0.40986	562.4	0.34066	572.4	0.26816	582.4	0.21052
522.6	0.51156	532.6	0.43536	542.6	0.42457	552.6	0.40767	562.6	0.33872	572.6	0.26661	582.6	0.20924
522.8	0.50914	532.8	0.43325	542.8	0.42244	552.8	0.40548	562.8	0.33679	572.8	0.26505	582.8	0.20795
523	0.50667	533	0.43115	543	0.42031	553	0.40329	563	0.33492	573	0.2635	583	0.20666
523.2	0.50426	533.2	0.42895	543.2	0.41831	553.2	0.40121	563.2	0.33305	573.2	0.26195	583.2	0.20537
523.4	0.50178	533.4	0.42684	543.4	0.41617	553.4	0.39902	563.4	0.33119	573.4	0.2604	583.4	0.20409
523.6	0.49937	533.6	0.42474	543.6	0.41418	553.6	0.39683	563.6	0.32932	573.6	0.25884	583.6	0.20286
523.8	0.49696	533.8	0.42263	543.8	0.41204	553.8	0.39475	563.8	0.32745	573.8	0.25735	583.8	0.20157
524	0.49455	534	0.42053	544	0.41004	554	0.39256	564	0.32559	574	0.25579	584	0.20035
524.2	0.49214	534.2	0.41833	544.2	0.40791	554.2	0.39048	564.2	0.32372	574.2	0.2543	584.2	0.19913
524.4	0.48972	534.4	0.41623	544.4	0.40591	554.4	0.38829	564.4	0.32192	574.4	0.2528	584.4	0.1979
524.6	0.48731	534.6	0.41412	544.6	0.40391	554.6	0.38621	564.6	0.32012	574.6	0.2513	584.6	0.19668
524.8	0.4849	534.8	0.41202	544.8	0.40192	554.8	0.38413	564.8	0.31825	574.8	0.24981	584.8	0.19546
525	0.48255	535	0.40991	545	0.39992	555	0.38194	565	0.31645	575	0.24831	585	0.19423
525.2	0.48014	535.2	0.40781	545.2	0.39792	555.2	0.37986	565.2	0.31465	575.2	0.24681	585.2	0.19307
525.4	0.47779	535.4	0.4057	545.4	0.39592	555.4	0.37778	565.4	0.31291	575.4	0.24532	585.4	0.19185
525.6	0.47538	535.6	0.4037	545.6	0.39405	555.6	0.37581	565.6	0.31111	575.6	0.24387	585.6	0.19069
525.8	0.47303	535.8	0.40159	545.8	0.39205	555.8	0.37373	565.8	0.30938	575.8	0.24238	585.8	0.18953
526	0.47068	536	0.39949	546	0.39006	556	0.37165	566	0.30758	576	0.24094	586	0.18837
526.2	0.46833	536.2	0.39738	546.2	0.38819	556.2	0.36968	566.2	0.30584	576.2	0.23949	586.2	0.18722
526.4	0.46599	536.4	0.39537	546.4	0.38619	556.4	0.3676	566.4	0.30411	576.4	0.23805	586.4	0.18606
526.6	0.46364	536.6	0.39327	546.6	0.38419	556.6	0.36563	566.6	0.30238	576.6	0.23661	586.6	0.1849
526.8	0.46135	536.8	0.39126	546.8	0.38233	556.8	0.36366	566.8	0.30071	576.8	0.23522	586.8	0.1838
527	0.45901	537	0.38916	547	0.38033	557	0.36158	567	0.29897	577	0.23378	587	0.18264
527.2	0.45666	537.2	0.38715	547.2	0.37846	557.2	0.35972	567.2	0.29731	577.2	0.2324	587.2	0.18155
527.4	0.45437	537.4	0.38514	547.4	0.37646	557.4	0.35775	567.4	0.29564	577.4	0.23095	587.4	0.18039
527.6	0.45209	537.6	0.38313	547.6	0.3746	557.6	0.35578	567.6	0.29391	577.6	0.22957	587.6	0.1793
527.8	0.4498	537.8	0.38112	547.8	0.3726	557.8	0.35381	567.8	0.2923	577.8	0.22818	587.8	0.1782
528	0.44752	538	0.37911	548	0.37073	558	0.35195	568	0.29064	578	0.2268	588	0.17711
528.2	0.44523	538.2	0.3771	548.2	0.36873	558.2	0.34998	568.2	0.28897	578.2	0.22547	588.2	0.17601
528.4	0.44295	538.4	0.37519	548.4	0.36687	558.4	0.34812	568.4	0.2873	578.4	0.22408	588.4	0.17492
528.6	0.44073	538.6	0.37318	548.6	0.365	558.6	0.34626	568.6	0.2857	578.6	0.22275	588.6	0.17382
528.8	0.43851	538.8	0.37127	548.8	0.363	558.8	0.3444	568.8	0.2841	578.8	0.22136	588.8	0.17279
529	0.43628	539	0.36926	549	0.36114	559	0.34254	569	0.28243	579	0.22003	589	0.1717
529.2	0.43406	539.2	0.36735	549.2	0.35927	559.2	0.34067	569.2	0.28083	579.2	0.2187	589.2	0.17067
529.4	0.43184	539.4	0.36543	549.4	0.35727	559.4	0.33881	569.4	0.27923	579.4	0.21743	589.4	0.16957
529.6	0.42962	539.6	0.36352	549.6	0.35541	559.6	0.33695	569.6	0.27763	579.6	0.2161	589.6	0.16854
529.8	0.42746	539.8	0.3617	549.8	0.35354	559.8	0.3352	569.8	0.27603	579.8	0.21476	589.8	0.16751
530	0.4253	540	0.35979	550	0.35154	560	0.33334	570	0.2745	580	0.21349	590	0.16642
530.2	0.42315	540.2	0.35788	550.2	0.34968	560.2	0.33159	570.2	0.2729	580.2	0.21216	590.2	0.16539
530.4	0.42099	540.4	0.35606	550.4	0.34781	560.4	0.32984	570.4	0.2713	580.4	0.21088	590.4	0.16436
530.6	0.41889	540.6	0.35424	550.6	0.34595	560.6	0.32798	570.6	0.26976	580.6	0.20961	590.6	0.16333
530.8	0.41674	540.8	0.35243	550.8	0.34395	560.8	0.32623	570.8	0.26816	580.8	0.20833	590.8	0.16236
531	0.41464	541	0.35061	551	0.34208	561	0.32447	571	0.26663	581	0.20706	591	0.16133
531.2	0.41255	541.2	0.34879	551.2	0.34022	561.2	0.32272	571.2	0.26509	581.2	0.20584	591.2	0.1603
531.4	0.41045	541.4	0.34697	551.4	0.33835	561.4	0.32097	571.4	0.26349	581.4	0.20456	591.4	0.15933
531.6	0.40842	541.6	0.34516	551.6	0.33648	561.6	0.31933	571.6	0.26196	581.6	0.20334	591.6	0.1583
531.8	0.40633	541.8	0.34334	551.8	0.33462	561.8	0.31758	571.8	0.26042	581.8	0.20207	591.8	0.15734
532	0.4043	542	0.34162	552	0.33275	562	0.31583	572	0.25889	582	0.20085	592	0.15631
532.2	0.40227	542.2	0.3398	552.2	0.33102	562.2	0.31418	572.2	0.25736	582.2	0.19963	592.2	0.15534
532.4	0.40023	542.4	0.33808	552.4	0.32915	562.4	0.31243	572.4	0.25589	582.4	0.19841	592.4	0.15438
532.6	0.3982	542.6	0.33636	552.6	0.32729	562.6	0.31068	572.6	0.25436	582.6	0.19719	592.6	0.15341
532.8	0.39617	542.8	0.33454	552.8	0.32556	562.8	0.30904	572.8	0.25289	582.8	0.19597	592.8	0.15238
533	0.39414	543	0.33282	553	0.32369	563	0.3074	573	0.25135	583	0.19475	593	0.15148
533.2	0.39217	543.2	0.33109	553.2	0.32196	563.2	0.30565	573.2	0.24989	583.2	0.19353	593.2	0.15051
533.4	0.39021	543.4	0.32937	553.4	0.32009	563.4	0.304	573.4	0.24842	583.4	0.19236	593.4	0.14955
533.6	0.38818	543.6	0.32765	553.6	0.31836	563.6	0.30236	573.6	0.24695	583.6	0.1912	593.6	0.14858
533.8	0.38621	543.8	0.32593	553.8	0.31663	563.8	0.30072	573.8	0.24549	583.8	0.18998	593.8	0.14762
534	0.38424	544	0.3243	554	0.3149	564	0.29897	574	0.24402	584	0.18882	594	0.14671
534.2	0.38227	544.2	0.32258	554.2	0.31316	564.2	0.29733	574.2	0.24255	584.2	0.18765	594.2	0.14575
534.4	0.38031	544.4	0.32086	554.4	0.31143	564.4	0.29568	574.4	0.24115	584.4	0.18649	594.4	0.14485
534.6	0.3784	544.6	0.31923	554.6	0.3097	564.6	0.29404	574.6	0.23968	584.6	0.18532	594.6	0.14395
534.8	0.37643	544.8	0.31751	554.8	0.30797	564.8	0.2924	574.8	0.23828	584.8	0.18416	594.8	0.14298
535	0.37453	545	0.31589	555	0.30623	565	0.29076	575	0.23688	585	0.18305	595	0.14208
535.2	0.37256	545.2	0.31416	555.2	0.3045	565.2	0.28912	575.2	0.23548	585.2	0.18188	595.2	0.14118
535.4	0.37066	545.4	0.31254	555.4	0.3029	565.4	0.28747	575.4	0.23408	585.4	0.18078	595.4	0.14028
535.6	0.36875	545.6	0.31091	555.6	0.30117	565.6	0.28583	575.6	0.23275	585.6	0.17967	595.6	0.13937
535.8	0.36685	545.8	0.30919	555.8	0.29944	565.8	0.28419	575.8	0.23135	585.8	0.1785	595.8	0.13847
536	0.36495	546	0.30756	556	0.29784	566	0.28255	576	0.23001	586	0.17739	596	0.13764
536.2	0.36304	546.2	0.30594	556.2	0.2961	566.2	0.28091	576.2	0.22868	586.2	0.17634	596.2	0.13673
536.4	0.3612	546.4	0.30431	556.4	0.29451	566.4	0.27926	576.4	0.22734	586.4	0.17523	596.4	0.13583
536.6	0.3593	546.6	0.30269	556.6	0.29291	566.6	0.27762	576.6	0.22601	586.6	0.17412	596.6	0.135
536.8	0.35746	546.8	0.30106	556.8	0.29117	566.8	0.27609	576.8	0.22468	586.8	0.17307	596.8	0.13409
537	0.35555	547	0.29943	557	0.28958	567	0.27445	577	0.22334	587	0.17201	597	0.13326
537.2	0.35371	547.2	0.29781	557.2	0.28798	567.2	0.2728	577.2	0.22208	587.2	0.17091	597.2	0.13242
537.4	0.35187	547.4	0.29618	557.4	0.28638	567.4	0.27116	577.4	0.22074	587.4	0.16985	597.4	0.13152
537.6	0.35003	547.6	0.29465	557.6	0.28478	567.6	0.26952	577.6	0.21947	587.6	0.1688	597.6	0.13068
537.8	0.34825	547.8	0.29302	557.8	0.28305	567.8	0.26788	577.8	0.21814	587.8	0.1678	597.8	0.12984
538	0.34641	548	0.2914	558	0.28145	568	0.26635	578	0.21687	588	0.16675	598	0.12901
538.2	0.34464	548.2	0.28987	558.2	0.27985	568.2	0.2647	578.2	0.21561	588.2	0.16569	598.2	0.12817
538.4	0.3428	548.4	0.28824	558.4	0.27825	568.4	0.26306	578.4	0.21434	588.4	0.1647	598.4	0.12733
538.6	0.34102	548.6	0.28662	558.6	0.27678	568.6	0.26153	578.6	0.21307	588.6	0.1637	598.6	0.12656
538.8	0.33924	548.8	0.28509	558.8	0.27518	568.8	0.25989	578.8	0.2118	588.8	0.16264	598.8	0.12572
539	0.33747	549	0.28355	559	0.27358	569	0.25825	579	0.21054	589	0.16165	599	0.12489
539.2	0.33575	549.2	0.28193	559.2	0.27198	569.2	0.25671	579.2	0.20927	589.2	0.16065	599.2	0.12411
539.4	0.33397	549.4	0.2804	559.4	0.27052	569.4	0.25518	579.4	0.20807	589.4	0.15971	599.4	0.12328
539.6	0.3322	549.6	0.27887	559.6	0.26892	569.6	0.25354	579.6	0.2068	589.6	0.15871	599.6	0.1225
539.8	0.33048	549.8	0.27724	559.8	0.26732	569.8	0.25201	579.8	0.20554	589.8	0.15771	599.8	0.12167
540	0.32877	550	0.27571	560	0.26585	570	0.25047	580	0.20433	590	0.15677	600	0.12089
540.2	0.32706	550.2	0.27418	560.2	0.26426	570.2	0.24894	580.2	0.20307	590.2	0.15577	600.2	0.12012
540.4	0.32528	550.4	0.27265	560.4	0.26279	570.4	0.24741	580.4	0.2018	590.4	0.15483	600.4	0.11928
540.6	0.32357	550.6	0.27112	560.6	0.26132	570.6	0.24588	580.6	0.2006	590.6	0.15388	600.6	0.11851
540.8	0.32185	550.8	0.26959	560.8	0.25972	570.8	0.24434	580.8	0.19933	590.8	0.15294	600.8	0.11774
541	0.3202	551	0.26806	561	0.25826	571	0.24292	581	0.19813	591	0.152	601	0.11697
541.2	0.31849	551.2	0.26662	561.2	0.25679	571.2	0.24139	581.2	0.19693	591.2	0.15106	601.2	0.11619
541.4	0.31678	551.4	0.26509	561.4	0.25533	571.4	0.23996	581.4	0.19566	591.4	0.15011	601.4	0.11542
541.6	0.31506	551.6	0.26356	561.6	0.25386	571.6	0.23854	581.6	0.19446	591.6	0.14917	601.6	0.11465
541.8	0.31341	551.8	0.26213	561.8	0.25239	571.8	0.23712	581.8	0.19326	591.8	0.14823	601.8	0.11388
542	0.3117	552	0.2606	562	0.25093	572	0.2357	582	0.19206	592	0.14734	602	0.11317
542.2	0.31005	552.2	0.25916	562.2	0.24946	572.2	0.23427	582.2	0.19086	592.2	0.1464	602.2	0.1124
542.4	0.30833	552.4	0.25763	562.4	0.248	572.4	0.23285	582.4	0.18966	592.4	0.14551	602.4	0.11162
542.6	0.30668	552.6	0.2562	562.6	0.24653	572.6	0.23143	582.6	0.18846	592.6	0.14457	602.6	0.11091
542.8	0.30497	552.8	0.25476	562.8	0.24507	572.8	0.23011	582.8	0.18726	592.8	0.14368	602.8	0.11014
543	0.30332	553	0.25333	563	0.24373	573	0.22869	583	0.18613	593	0.14279	603	0.10943
543.2	0.30167	553.2	0.25189	563.2	0.24227	573.2	0.22738	583.2	0.18493	593.2	0.14191	603.2	0.10872
543.4	0.29996	553.4	0.25046	563.4	0.2408	573.4	0.22606	583.4	0.18379	593.4	0.14102	603.4	0.10795
543.6	0.29831	553.6	0.24902	563.6	0.23947	573.6	0.22475	583.6	0.18259	593.6	0.14013	603.6	0.10724
543.8	0.29666	553.8	0.24768	563.8	0.238	573.8	0.22343	583.8	0.18146	593.8	0.13925	603.8	0.10654
544	0.29501	554	0.24625	564	0.23667	574	0.22212	584	0.18032	594	0.13836	604	0.10583
544.2	0.29342	554.2	0.24481	564.2	0.2352	574.2	0.22081	584.2	0.17919	594.2	0.13747	604.2	0.10512
544.4	0.29177	554.4	0.24348	564.4	0.23387	574.4	0.2196	584.4	0.17812	594.4	0.13658	604.4	0.10441
544.6	0.29012	554.6	0.24214	564.6	0.23241	574.6	0.21829	584.6	0.17699	594.6	0.1357	604.6	0.10377
544.8	0.28853	554.8	0.2407	564.8	0.23107	574.8	0.21709	584.8	0.17586	594.8	0.13487	604.8	0.10306
545	0.28688	555	0.23936	565	0.22974	575	0.21577	585	0.17479	595	0.13398	605	0.10235
545.2	0.2853	555.2	0.23802	565.2	0.22827	575.2	0.21457	585.2	0.17372	595.2	0.13315	605.2	0.10171
545.4	0.28371	555.4	0.23668	565.4	0.22694	575.4	0.21336	585.4	0.17265	595.4	0.13232	605.4	0.101
545.6	0.28212	555.6	0.23535	565.6	0.22561	575.6	0.21205	585.6	0.17159	595.6	0.13143	605.6	0.10035
545.8	0.28054	555.8	0.23401	565.8	0.22428	575.8	0.21085	585.8	0.17052	595.8	0.1306	605.8	0.09965
546	0.27901	556	0.23276	566	0.22294	576	0.20964	586	0.16945	596	0.12976	606	0.099
546.2	0.27743	556.2	0.23142	566.2	0.22161	576.2	0.20844	586.2	0.16839	596.2	0.12893	606.2	0.09836
546.4	0.2759	556.4	0.23018	566.4	0.22028	576.4	0.20723	586.4	0.16739	596.4	0.1281	606.4	0.09771
546.6	0.27438	556.6	0.22884	566.6	0.21895	576.6	0.20603	586.6	0.16632	596.6	0.12732	606.6	0.09707
546.8	0.27292	556.8	0.2276	566.8	0.21761	576.8	0.20483	586.8	0.16532	596.8	0.12649	606.8	0.09643
547	0.2714	557	0.22626	567	0.21641	577	0.20373	587	0.16432	597	0.12566	607	0.09578
547.2	0.26994	557.2	0.22501	567.2	0.21508	577.2	0.20253	587.2	0.16325	597.2	0.12489	607.2	0.09514
547.4	0.26848	557.4	0.22377	567.4	0.21375	577.4	0.20132	587.4	0.16225	597.4	0.12411	607.4	0.09449
547.6	0.26702	557.6	0.22253	567.6	0.21255	577.6	0.20012	587.6	0.16125	597.6	0.12328	607.6	0.09392
547.8	0.26556	557.8	0.22128	567.8	0.21122	577.8	0.19902	587.8	0.16025	597.8	0.1225	607.8	0.09327
548	0.26416	558	0.22004	568	0.21002	578	0.19782	588	0.15932	598	0.12172	608	0.09263
548.2	0.2627	558.2	0.2188	568.2	0.20882	578.2	0.19662	588.2	0.15832	598.2	0.12095	608.2	0.09205
548.4	0.2613	558.4	0.21755	568.4	0.20749	578.4	0.19552	588.4	0.15731	598.4	0.12017	608.4	0.0914
548.6	0.25991	558.6	0.21631	568.6	0.20629	578.6	0.19432	588.6	0.15638	598.6	0.1194	608.6	0.09082
548.8	0.25851	558.8	0.21516	568.8	0.20509	578.8	0.19311	588.8	0.15538	598.8	0.11868	608.8	0.09018
549	0.25718	559	0.21392	569	0.20389	579	0.19202	589	0.15445	599	0.1179	609	0.0896
549.2	0.25585	559.2	0.21268	569.2	0.20269	579.2	0.19081	589.2	0.15345	599.2	0.11718	609.2	0.08902
549.4	0.25445	559.4	0.21153	569.4	0.20149	579.4	0.18972	589.4	0.15251	599.4	0.1164	609.4	0.08838
549.6	0.25312	559.6	0.21028	569.6	0.20042	579.6	0.18862	589.6	0.15158	599.6	0.11568	609.6	0.0878
549.8	0.25178	559.8	0.20914	569.8	0.19922	579.8	0.18742	589.8	0.15058	599.8	0.11496	609.8	0.08722
550	0.25045	560	0.20789	570	0.19802	580	0.18633	590	0.14965	600	0.11424	610	0.08658
550.2	0.24918	560.2	0.20674	570.2	0.19696	580.2	0.18523	590.2	0.14871	600.2	0.11346	610.2	0.086
550.4	0.24785	560.4	0.2055	570.4	0.19589	580.4	0.18403	590.4	0.14778	600.4	0.11274	610.4	0.08542
550.6	0.24652	560.6	0.20435	570.6	0.19469	580.6	0.18293	590.6	0.14684	600.6	0.11202	610.6	0.08484
550.8	0.24525	560.8	0.20321	570.8	0.19363	580.8	0.18184	590.8	0.14598	600.8	0.11136	610.8	0.08419
551	0.24391	561	0.20196	571	0.19256	581	0.18074	591	0.14504	601	0.11064	611	0.08361
551.2	0.24265	561.2	0.20081	571.2	0.19149	581.2	0.17965	591.2	0.14411	601.2	0.10991	611.2	0.08303
551.4	0.24131	561.4	0.19957	571.4	0.19043	581.4	0.17855	591.4	0.14324	601.4	0.10919	611.4	0.08245
551.6	0.24004	561.6	0.19842	571.6	0.18936	581.6	0.17746	591.6	0.14231	601.6	0.10853	611.6	0.08187
551.8	0.23877	561.8	0.19728	571.8	0.1883	581.8	0.17636	591.8	0.14144	601.8	0.10781	611.8	0.08123
552	0.23744	562	0.19613	572	0.18723	582	0.17527	592	0.14051	602	0.10709	612	0.08065
552.2	0.23617	562.2	0.19488	572.2	0.18616	582.2	0.17428	592.2	0.13964	602.2	0.10642	612.2	0.08007
552.4	0.2349	562.4	0.19374	572.4	0.1851	582.4	0.17319	592.4	0.13877	602.4	0.1057	612.4	0.07949
552.6	0.23357	562.6	0.19259	572.6	0.18403	582.6	0.17209	592.6	0.13791	602.6	0.10504	612.6	0.07891
552.8	0.2323	562.8	0.19134	572.8	0.18296	582.8	0.171	592.8	0.13704	602.8	0.10437	612.8	0.07833
553	0.23097	563	0.1902	573	0.18203	583	0.17001	593	0.13617	603	0.10365	613	0.07775
553.2	0.2297	563.2	0.18905	573.2	0.18097	583.2	0.16892	593.2	0.13531	603.2	0.10298	613.2	0.07717
553.4	0.22843	563.4	0.1879	573.4	0.1799	583.4	0.16793	593.4	0.13444	603.4	0.10232	613.4	0.07659
553.6	0.2271	563.6	0.18675	573.6	0.17897	583.6	0.16684	593.6	0.13364	603.6	0.1016	613.6	0.07602
553.8	0.22583	563.8	0.18561	573.8	0.1779	583.8	0.16585	593.8	0.13277	603.8	0.10093	613.8	0.07544
554	0.22449	564	0.18446	574	0.17683	584	0.16487	594	0.1319	604	0.10027	614	0.07486
554.2	0.22322	564.2	0.18331	574.2	0.1759	584.2	0.16377	594.2	0.1311	604.2	0.0996	614.2	0.07434
554.4	0.22189	564.4	0.18216	574.4	0.17484	584.4	0.16279	594.4	0.1303	604.4	0.09894	614.4	0.07376
554.6	0.22062	564.6	0.18101	574.6	0.17377	584.6	0.1618	594.6	0.12944	604.6	0.09827	614.6	0.07318
554.8	0.21935	564.8	0.17987	574.8	0.17284	584.8	0.16071	594.8	0.12864	604.8	0.09766	614.8	0.07267
555	0.21802	565	0.17881	575	0.17177	585	0.15972	595	0.12784	605	0.097	615	0.07209
555.2	0.21675	565.2	0.17767	575.2	0.1707	585.2	0.15874	595.2	0.12704	605.2	0.09633	615.2	0.07157
555.4	0.21548	565.4	0.17661	575.4	0.16964	585.4	0.15775	595.4	0.12624	605.4	0.09572	615.4	0.07099
555.6	0.21421	565.6	0.17547	575.6	0.16871	585.6	0.15677	595.6	0.12544	605.6	0.09505	615.6	0.07048
555.8	0.21294	565.8	0.17441	575.8	0.16764	585.8	0.15578	595.8	0.12463	605.8	0.09445	615.8	0.06996
556	0.21167	566	0.17336	576	0.16657	586	0.1548	596	0.12383	606	0.09378	616	0.06945
556.2	0.2104	566.2	0.17231	576.2	0.16551	586.2	0.15381	596.2	0.12303	606.2	0.09317	616.2	0.06893
556.4	0.20913	566.4	0.17126	576.4	0.16444	586.4	0.15283	596.4	0.12223	606.4	0.09256	616.4	0.06842
556.6	0.20787	566.6	0.17021	576.6	0.16351	586.6	0.15184	596.6	0.1215	606.6	0.09195	616.6	0.0679
556.8	0.2066	566.8	0.16915	576.8	0.16244	586.8	0.15086	596.8	0.1207	606.8	0.09134	616.8	0.06739
557	0.20539	567	0.1681	577	0.16138	587	0.14987	597	0.11997	607	0.09073	617	0.06687
557.2	0.20412	567.2	0.16714	577.2	0.16031	587.2	0.14889	597.2	0.11917	607.2	0.09012	617.2	0.06642
557.4	0.20291	567.4	0.16609	577.4	0.15924	587.4	0.1479	597.4	0.11843	607.4	0.08951	617.4	0.06591
557.6	0.20171	567.6	0.16514	577.6	0.15818	587.6	0.14692	597.6	0.11763	607.6	0.08896	617.6	0.06546
557.8	0.2005	567.8	0.16418	577.8	0.15724	587.8	0.14593	597.8	0.1169	607.8	0.08835	617.8	0.06494
558	0.1993	568	0.16322	578	0.15618	588	0.14506	598	0.11616	608	0.08779	618	0.06449
558.2	0.19809	568.2	0.16227	578.2	0.15511	588.2	0.14407	598.2	0.11543	608.2	0.08718	618.2	0.06404
558.4	0.19689	568.4	0.16131	578.4	0.15405	588.4	0.14319	598.4	0.1147	608.4	0.08663	618.4	0.06352
558.6	0.19574	568.6	0.16035	578.6	0.15311	588.6	0.14221	598.6	0.1139	608.6	0.08607	618.6	0.06307
558.8	0.1946	568.8	0.1594	578.8	0.15205	588.8	0.14133	598.8	0.11323	608.8	0.08552	618.8	0.06262
559	0.19339	569	0.15844	579	0.15098	589	0.14035	599	0.1125	609	0.08496	619	0.06217
559.2	0.19225	569.2	0.15758	579.2	0.15005	589.2	0.13947	599.2	0.11176	609.2	0.08441	619.2	0.06172
559.4	0.19111	569.4	0.15662	579.4	0.14912	589.4	0.1386	599.4	0.11103	609.4	0.08385	619.4	0.06127
559.6	0.18997	569.6	0.15576	579.6	0.14805	589.6	0.13761	599.6	0.1103	609.6	0.0833	619.6	0.06082
559.8	0.18883	569.8	0.1548	579.8	0.14712	589.8	0.13674	599.8	0.10963	609.8	0.08275	619.8	0.06043
560	0.18775	570	0.15394	580	0.14618	590	0.13586	600	0.10889	610	0.08219	620	0.05998
560.2	0.1866	570.2	0.15308	580.2	0.14525	590.2	0.13498	600.2	0.10823	610.2	0.08164	620.2	0.05954
560.4	0.18552	570.4	0.15213	580.4	0.14432	590.4	0.13422	600.4	0.10749	610.4	0.08108	620.4	0.05911
560.6	0.18445	570.6	0.15127	580.6	0.14339	590.6	0.13334	600.6	0.10683	610.6	0.08058	620.6	0.05868
560.8	0.1833	570.8	0.1504	580.8	0.14245	590.8	0.13247	600.8	0.10616	610.8	0.08003	620.8	0.05826
561	0.18222	571	0.14954	581	0.14165	591	0.1317	601	0.10549	611	0.07947	621	0.05783
561.2	0.18115	571.2	0.14868	581.2	0.14072	591.2	0.13093	601.2	0.10483	611.2	0.07898	621.2	0.05741
561.4	0.18007	571.4	0.14773	581.4	0.13992	591.4	0.13006	601.4	0.10416	611.4	0.07842	621.4	0.05699
561.6	0.17899	571.6	0.14687	581.6	0.13912	591.6	0.12929	601.6	0.10349	611.6	0.07787	621.6	0.05657
561.8	0.17797	571.8	0.146	581.8	0.13832	591.8	0.12853	601.8	0.10283	611.8	0.07737	621.8	0.05615
562	0.17689	572	0.14514	582	0.13752	592	0.12776	602	0.10216	612	0.07681	622	0.05573
562.2	0.17581	572.2	0.14428	582.2	0.13672	592.2	0.12699	602.2	0.10149	612.2	0.07631	622.2	0.05532
562.4	0.17474	572.4	0.14342	582.4	0.13592	592.4	0.12634	602.4	0.10089	612.4	0.07576	622.4	0.0549
562.6	0.17372	572.6	0.14256	582.6	0.13512	592.6	0.12557	602.6	0.10022	612.6	0.07526	622.6	0.05449
562.8	0.17264	572.8	0.1417	582.8	0.13432	592.8	0.1248	602.8	0.09956	612.8	0.07471	622.8	0.05408
563	0.17163	573	0.14084	583	0.13366	593	0.12415	603	0.09896	613	0.07421	623	0.05367
563.2	0.17061	573.2	0.13998	583.2	0.13286	593.2	0.12349	603.2	0.09829	613.2	0.07371	623.2	0.05325
563.4	0.16953	573.4	0.13912	583.4	0.13212	593.4	0.12272	603.4	0.09769	613.4	0.07315	623.4	0.05285
563.6	0.16852	573.6	0.13826	583.6	0.13139	593.6	0.12207	603.6	0.09709	613.6	0.07265	623.6	0.05244
563.8	0.1675	573.8	0.1374	583.8	0.13067	593.8	0.12141	603.8	0.09642	613.8	0.07216	623.8	0.05203
564	0.16648	574	0.13653	584	0.12995	594	0.12075	604	0.09582	614	0.07166	624	0.05162
564.2	0.16541	574.2	0.13567	584.2	0.12925	594.2	0.1201	604.2	0.09522	614.2	0.0711	624.2	0.05123
564.4	0.16439	574.4	0.13481	584.4	0.12853	594.4	0.11944	604.4	0.09462	614.4	0.0706	624.4	0.05083
564.6	0.16337	574.6	0.13395	584.6	0.12782	594.6	0.11878	604.6	0.09402	614.6	0.0701	624.6	0.05043
564.8	0.16242	574.8	0.13309	584.8	0.12711	594.8	0.11813	604.8	0.09342	614.8	0.0696	624.8	0.05003
565	0.16141	575	0.13233	585	0.12641	595	0.11747	605	0.09282	615	0.06911	625	0.04963
565.2	0.16039	575.2	0.13147	585.2	0.1257	595.2	0.11681	605.2	0.09222	615.2	0.06861	625.2	0.04924
565.4	0.15938	575.4	0.1306	585.4	0.12498	595.4	0.11616	605.4	0.09162	615.4	0.06816	625.4	0.04885
565.6	0.15842	575.6	0.12974	585.6	0.12426	595.6	0.1155	605.6	0.09102	615.6	0.06766	625.6	0.04846
565.8	0.15741	575.8	0.12888	585.8	0.12356	595.8	0.11484	605.8	0.09042	615.8	0.06717	625.8	0.04808
566	0.15646	576	0.12812	586	0.12282	596	0.11419	606	0.08982	616	0.06667	626	0.0477
566.2	0.15544	576.2	0.12726	586.2	0.1221	596.2	0.11353	606.2	0.08929	616.2	0.06622	626.2	0.04732
566.4	0.15449	576.4	0.1264	586.4	0.12137	596.4	0.11298	606.4	0.08869	616.4	0.06572	626.4	0.04694
566.6	0.15354	576.6	0.12563	586.6	0.12064	596.6	0.11232	606.6	0.08809	616.6	0.06528	626.6	0.04657
566.8	0.15259	576.8	0.12477	586.8	0.1199	596.8	0.11167	606.8	0.08755	616.8	0.06484	626.8	0.0462
567	0.15163	577	0.124	587	0.11917	597	0.11101	607	0.08695	617	0.06434	627	0.04584
567.2	0.15068	577.2	0.12314	587.2	0.11843	597.2	0.11035	607.2	0.08635	617.2	0.06389	627.2	0.04548
567.4	0.14979	577.4	0.12238	587.4	0.11768	597.4	0.1097	607.4	0.08582	617.4	0.06345	627.4	0.04512
567.6	0.14884	577.6	0.12152	587.6	0.11693	597.6	0.10903	607.6	0.08522	617.6	0.06301	627.6	0.04477
567.8	0.14789	577.8	0.12075	587.8	0.11617	597.8	0.10837	607.8	0.08468	617.8	0.06256	627.8	0.04441
568	0.147	578	0.11999	588	0.11543	598	0.10772	608	0.08408	618	0.06212	628	0.04407
568.2	0.14611	578.2	0.11913	588.2	0.11467	598.2	0.10706	608.2	0.08355	618.2	0.06168	628.2	0.04373
568.4	0.14522	578.4	0.11836	588.4	0.11392	598.4	0.10639	608.4	0.08295	618.4	0.06123	628.4	0.04339
568.6	0.14433	578.6	0.1176	588.6	0.11316	598.6	0.10574	608.6	0.08242	618.6	0.06079	628.6	0.04305
568.8	0.14345	578.8	0.11683	588.8	0.11242	598.8	0.10507	608.8	0.08188	618.8	0.0604	628.8	0.04273
569	0.14256	579	0.11607	589	0.11167	599	0.1044	609	0.08128	619	0.05996	629	0.0424
569.2	0.14173	579.2	0.1153	589.2	0.11092	599.2	0.10373	609.2	0.08075	619.2	0.05951	629.2	0.04207
569.4	0.14084	579.4	0.11453	589.4	0.11018	599.4	0.10306	609.4	0.08022	619.4	0.05913	629.4	0.04175
569.6	0.14002	579.6	0.11387	589.6	0.10943	599.6	0.10239	609.6	0.07962	619.6	0.05868	629.6	0.04143
569.8	0.13919	579.8	0.1131	589.8	0.1087	599.8	0.10172	609.8	0.07908	619.8	0.05829	629.8	0.04112
570	0.13831	580	0.11233	590	0.10796	600	0.10105	610	0.07855	620	0.05785	630	0.04081
570.2	0.13748	580.2	0.11167	590.2	0.10724	600.2	0.10037	610.2	0.07802	620.2	0.05746	630.2	0.0405
570.4	0.13666	580.4	0.1109	590.4	0.10653	600.4	0.0997	610.4	0.07748	620.4	0.05707	630.4	0.04019
570.6	0.13589	580.6	0.11023	590.6	0.10581	600.6	0.09904	610.6	0.07695	620.6	0.05663	630.6	0.03989
570.8	0.13507	580.8	0.10956	590.8	0.1051	600.8	0.09837	610.8	0.07641	620.8	0.05624	630.8	0.03958
571	0.13424	581	0.10889	591	0.10439	601	0.0977	611	0.07588	621	0.05585	631	0.03928
571.2	0.13348	581.2	0.10822	591.2	0.10369	601.2	0.09703	611.2	0.07535	621.2	0.05547	631.2	0.03899
571.4	0.13266	581.4	0.10755	591.4	0.10299	601.4	0.09638	611.4	0.07481	621.4	0.05508	631.4	0.03869
571.6	0.1319	581.6	0.10688	591.6	0.10231	601.6	0.09571	611.6	0.07428	621.6	0.05463	631.6	0.03839
571.8	0.13113	581.8	0.10631	591.8	0.10162	601.8	0.09505	611.8	0.07375	621.8	0.05425	631.8	0.0381
572	0.13037	582	0.10564	592	0.10094	602	0.09439	612	0.07328	622	0.05388	632	0.03781
572.2	0.12961	582.2	0.10506	592.2	0.10028	602.2	0.09375	612.2	0.07275	622.2	0.05349	632.2	0.03752
572.4	0.12885	582.4	0.1044	592.4	0.0996	602.4	0.09309	612.4	0.07221	622.4	0.0531	632.4	0.03722
572.6	0.12809	582.6	0.10382	592.6	0.09893	602.6	0.09246	612.6	0.07175	622.6	0.05272	632.6	0.03693
572.8	0.12733	582.8	0.10325	592.8	0.09826	602.8	0.09181	612.8	0.07121	622.8	0.05234	632.8	0.03665
573	0.12656	583	0.10267	593	0.0976	603	0.09118	613	0.07075	623	0.05196	633	0.03636
573.2	0.1258	583.2	0.1021	593.2	0.09693	603.2	0.09054	613.2	0.07028	623.2	0.05158	633.2	0.03607
573.4	0.12504	583.4	0.10153	593.4	0.09626	603.4	0.08992	613.4	0.06975	623.4	0.0512	633.4	0.03578
573.6	0.12434	583.6	0.10095	593.6	0.0956	603.6	0.08929	613.6	0.06928	623.6	0.05083	633.6	0.0355
573.8	0.12358	583.8	0.10047	593.8	0.09493	603.8	0.08868	613.8	0.06881	623.8	0.05046	633.8	0.03521
574	0.12282	584	0.0999	594	0.09426	604	0.08807	614	0.06834	624	0.05009	634	0.03492
574.2	0.12212	584.2	0.09933	594.2	0.0936	604.2	0.08745	614.2	0.06788	624.2	0.04973	634.2	0.03464
574.4	0.12136	584.4	0.09885	594.4	0.09292	604.4	0.08685	614.4	0.06741	624.4	0.04936	634.4	0.03436
574.6	0.12066	584.6	0.09827	594.6	0.09225	604.6	0.08626	614.6	0.06694	624.6	0.049	634.6	0.03407
574.8	0.1199	584.8	0.0978	594.8	0.09157	604.8	0.08567	614.8	0.06648	624.8	0.04864	634.8	0.03379
575	0.1192	585	0.09722	595	0.09091	605	0.08509	615	0.06605	625	0.04828	635	0.03351
575.2	0.1185	585.2	0.09674	595.2	0.09023	605.2	0.08451	615.2	0.0656	625.2	0.04793	635.2	0.03323
575.4	0.11774	585.4	0.09626	595.4	0.08955	605.4	0.08394	615.4	0.06516	625.4	0.04758	635.4	0.03295
575.6	0.11704	585.6	0.09571	595.6	0.08887	605.6	0.08337	615.6	0.06472	625.6	0.04722	635.6	0.03267
575.8	0.11635	585.8	0.09519	595.8	0.08819	605.8	0.08281	615.8	0.06429	625.8	0.04688	635.8	0.03239
576	0.11558	586	0.09468	596	0.08751	606	0.08227	616	0.06386	626	0.04653	636	0.03211
576.2	0.11489	586.2	0.09416	596.2	0.08683	606.2	0.08172	616.2	0.06343	626.2	0.04618	636.2	0.03184
576.4	0.11419	586.4	0.09364	596.4	0.08616	606.4	0.08117	616.4	0.063	626.4	0.04585	636.4	0.03157
576.6	0.11349	586.6	0.09313	596.6	0.08548	606.6	0.08063	616.6	0.06258	626.6	0.04551	636.6	0.03129
576.8	0.11279	586.8	0.09261	596.8	0.08482	606.8	0.08011	616.8	0.06216	626.8	0.04517	636.8	0.03102
577	0.11209	587	0.09208	597	0.08415	607	0.07958	617	0.06174	627	0.04484	637	0.03075
577.2	0.1114	587.2	0.09156	597.2	0.08348	607.2	0.07906	617.2	0.06133	627.2	0.0445	637.2	0.03049
577.4	0.11063	587.4	0.09103	597.4	0.08284	607.4	0.07854	617.4	0.06091	627.4	0.04417	637.4	0.03022
577.6	0.10994	587.6	0.09051	597.6	0.08219	607.6	0.07804	617.6	0.06049	627.6	0.04384	637.6	0.02995
577.8	0.1093	587.8	0.08997	597.8	0.08156	607.8	0.07753	617.8	0.06009	627.8	0.04352	637.8	0.02969
578	0.1086	588	0.08944	598	0.08094	608	0.07702	618	0.05967	628	0.0432	638	0.02943
578.2	0.1079	588.2	0.08891	598.2	0.08033	608.2	0.07653	618.2	0.05927	628.2	0.04287	638.2	0.02917
578.4	0.10721	588.4	0.08836	598.4	0.07973	608.4	0.07604	618.4	0.05886	628.4	0.04255	638.4	0.02891
578.6	0.10651	588.6	0.08783	598.6	0.07913	608.6	0.07554	618.6	0.05845	628.6	0.04224	638.6	0.02865
578.8	0.10581	588.8	0.08729	598.8	0.07855	608.8	0.07505	618.8	0.05805	628.8	0.04192	638.8	0.0284
579	0.10518	589	0.08675	599	0.07799	609	0.07456	619	0.05764	629	0.0416	639	0.02814
579.2	0.10448	589.2	0.08621	599.2	0.07746	609.2	0.07408	619.2	0.05723	629.2	0.04129	639.2	0.02789
579.4	0.10384	589.4	0.08567	599.4	0.07693	609.4	0.0736	619.4	0.05683	629.4	0.04098	639.4	0.02765
579.6	0.10314	589.6	0.08513	599.6	0.07642	609.6	0.0731	619.6	0.05643	629.6	0.04067	639.6	0.0274
579.8	0.10251	589.8	0.08459	599.8	0.07591	609.8	0.07262	619.8	0.05603	629.8	0.04037	639.8	0.02715
580	0.10181	590	0.08405	600	0.07545	610	0.07215	620	0.05563	630	0.04006	640	0.02691
580.2	0.10118	590.2	0.08351	600.2	0.07498	610.2	0.07167	620.2	0.05523	630.2	0.03976	640.2	0.02666
580.4	0.10054	590.4	0.08299	600.4	0.07454	610.4	0.07119	620.4	0.05483	630.4	0.03946	640.4	0.02642
580.6	0.09991	590.6	0.08246	600.6	0.07412	610.6	0.07071	620.6	0.05444	630.6	0.03916	640.6	0.02618
580.8	0.09921	590.8	0.08194	600.8	0.0737	610.8	0.07022	620.8	0.05405	630.8	0.03887	640.8	0.02594
581	0.09864	591	0.08142	601	0.0733	611	0.06975	621	0.05365	631	0.03857	641	0.02571
581.2	0.098	591.2	0.0809	601.2	0.07293	611.2	0.06927	621.2	0.05326	631.2	0.03828	641.2	0.02547
581.4	0.09737	591.4	0.0804	601.4	0.07257	611.4	0.06879	621.4	0.05288	631.4	0.03799	641.4	0.02524
581.6	0.09673	591.6	0.07989	601.6	0.07221	611.6	0.06831	621.6	0.05249	631.6	0.0377	641.6	0.02501
581.8	0.0961	591.8	0.07939	601.8	0.07188	611.8	0.06783	621.8	0.05211	631.8	0.03742	641.8	0.02477
582	0.09553	592	0.0789	602	0.07156	612	0.06734	622	0.05173	632	0.03714	642	0.02455
582.2	0.09489	592.2	0.07842	602.2	0.07124	612.2	0.06686	622.2	0.05135	632.2	0.03685	642.2	0.02432
582.4	0.09432	592.4	0.07794	602.4	0.07093	612.4	0.06638	622.4	0.05098	632.4	0.03658	642.4	0.0241
582.6	0.09375	592.6	0.07747	602.6	0.07064	612.6	0.0659	622.6	0.0506	632.6	0.0363	642.6	0.02388
582.8	0.09312	592.8	0.077	602.8	0.07034	612.8	0.06542	622.8	0.05024	632.8	0.03603	642.8	0.02366
583	0.09255	593	0.07654	603	0.07006	613	0.06494	623	0.04987	633	0.03575	643	0.02344
583.2	0.09197	593.2	0.07609	603.2	0.0698	613.2	0.06444	623.2	0.0495	633.2	0.03549	643.2	0.02322
583.4	0.0914	593.4	0.07564	603.4	0.06952	613.4	0.06396	623.4	0.04914	633.4	0.03522	643.4	0.02301
583.6	0.09083	593.6	0.0752	603.6	0.06925	613.6	0.06348	623.6	0.04879	633.6	0.03496	643.6	0.0228
583.8	0.09032	593.8	0.07477	603.8	0.06898	613.8	0.06299	623.8	0.04844	633.8	0.0347	643.8	0.02259
584	0.08975	594	0.07434	604	0.06872	614	0.0625	624	0.04808	634	0.03444	644	0.02238
584.2	0.08918	594.2	0.07392	604.2	0.06845	614.2	0.06201	624.2	0.04774	634.2	0.03418	644.2	0.02218
584.4	0.08867	594.4	0.07351	604.4	0.06819	614.4	0.06152	624.4	0.04739	634.4	0.03393	644.4	0.02197
584.6	0.0881	594.6	0.0731	604.6	0.06792	614.6	0.06103	624.6	0.04705	634.6	0.03368	644.6	0.02177
584.8	0.08759	594.8	0.07269	604.8	0.06765	614.8	0.06054	624.8	0.04671	634.8	0.03343	644.8	0.02157
585	0.08702	595	0.07228	605	0.06737	615	0.06004	625	0.04637	635	0.03318	645	0.02137
585.2	0.08652	595.2	0.07188	605.2	0.06709	615.2	0.05955	625.2	0.04604	635.2	0.03294	645.2	0.02118
585.4	0.08601	595.4	0.07149	605.4	0.06681	615.4	0.05907	625.4	0.04571	635.4	0.03269	645.4	0.02099
585.6	0.0855	595.6	0.0711	605.6	0.06652	615.6	0.05858	625.6	0.04538	635.6	0.03246	645.6	0.0208
585.8	0.08499	595.8	0.07071	605.8	0.06623	615.8	0.05808	625.8	0.04505	635.8	0.03222	645.8	0.02061
586	0.08442	596	0.07031	606	0.06593	616	0.05759	626	0.04473	636	0.03198	646	0.02042
586.2	0.08391	596.2	0.06993	606.2	0.06563	616.2	0.0571	626.2	0.04441	636.2	0.03175	646.2	0.02023
586.4	0.08341	596.4	0.06955	606.4	0.06531	616.4	0.05661	626.4	0.04409	636.4	0.03151	646.4	0.02005
586.6	0.0829	596.6	0.06917	606.6	0.065	616.6	0.05612	626.6	0.04377	636.6	0.03128	646.6	0.01987
586.8	0.08239	596.8	0.06878	606.8	0.06467	616.8	0.05563	626.8	0.04345	636.8	0.03105	646.8	0.01969
587	0.08195	597	0.0684	607	0.06433	617	0.05515	627	0.04314	637	0.03082	647	0.01951
587.2	0.08144	597.2	0.06803	607.2	0.064	617.2	0.05467	627.2	0.04283	637.2	0.03059	647.2	0.01933
587.4	0.08093	597.4	0.06765	607.4	0.06367	617.4	0.05419	627.4	0.04253	637.4	0.03037	647.4	0.01916
587.6	0.08042	597.6	0.06727	607.6	0.06332	617.6	0.05372	627.6	0.04221	637.6	0.03014	647.6	0.01899
587.8	0.07992	597.8	0.0669	607.8	0.06296	617.8	0.05325	627.8	0.04191	637.8	0.02991	647.8	0.01881
588	0.07941	598	0.06652	608	0.0626	618	0.05279	628	0.04161	638	0.02968	648	0.01864
588.2	0.07896	598.2	0.06614	608.2	0.06224	618.2	0.05233	628.2	0.04131	638.2	0.02946	648.2	0.01847
588.4	0.07846	598.4	0.06577	608.4	0.06188	618.4	0.05187	628.4	0.04101	638.4	0.02923	648.4	0.0183
588.6	0.07795	598.6	0.0654	608.6	0.06152	618.6	0.05142	628.6	0.04071	638.6	0.029	648.6	0.01814
588.8	0.07744	598.8	0.06502	608.8	0.06115	618.8	0.05098	628.8	0.04041	638.8	0.02877	648.8	0.01797
589	0.077	599	0.06466	609	0.06078	619	0.05055	629	0.04012	639	0.02855	649	0.01781
589.2	0.07649	599.2	0.06429	609.2	0.0604	619.2	0.05013	629.2	0.03983	639.2	0.02832	649.2	0.01765
589.4	0.07598	599.4	0.06391	609.4	0.06003	619.4	0.04972	629.4	0.03954	639.4	0.02809	649.4	0.01749
589.6	0.07554	599.6	0.06355	609.6	0.05966	619.6	0.04932	629.6	0.03925	639.6	0.02786	649.6	0.01733
589.8	0.07503	599.8	0.06319	609.8	0.05927	619.8	0.04892	629.8	0.03896	639.8	0.02763	649.8	0.01717
590	0.07458	600	0.06282	610	0.0589	620	0.04854	630	0.03868	640	0.02739	650	0.01702
590.2	0.07408	600.2	0.06246	610.2	0.05852	620.2	0.04818	630.2	0.03839	640.2	0.02716	650.2	0.01685
590.4	0.07363	600.4	0.0621	610.4	0.05815	620.4	0.04782	630.4	0.03811	640.4	0.02692	650.4	0.0167
590.6	0.07312	600.6	0.06173	610.6	0.05778	620.6	0.04747	630.6	0.03783	640.6	0.02668	650.6	0.01655
590.8	0.07268	600.8	0.06138	610.8	0.0574	620.8	0.04714	630.8	0.03756	640.8	0.02645	650.8	0.01638
591	0.07217	601	0.06103	611	0.05704	621	0.04682	631	0.03728	641	0.02621	651	0.01623
591.2	0.07173	601.2	0.06067	611.2	0.05667	621.2	0.0465	631.2	0.037	641.2	0.02596	651.2	0.01608
591.4	0.07128	601.4	0.06032	611.4	0.05631	621.4	0.04621	631.4	0.03674	641.4	0.02572	651.4	0.01592
591.6	0.07078	601.6	0.05997	611.6	0.05595	621.6	0.04592	631.6	0.03647	641.6	0.02547	651.6	0.01577
591.8	0.07033	601.8	0.05962	611.8	0.05559	621.8	0.04565	631.8	0.0362	641.8	0.02523	651.8	0.01561
592	0.06989	602	0.05928	612	0.05523	622	0.04539	632	0.03594	642	0.02498	652	0.01545
592.2	0.06938	602.2	0.05893	612.2	0.05489	622.2	0.04513	632.2	0.03568	642.2	0.02472	652.2	0.0153
592.4	0.06894	602.4	0.05859	612.4	0.05454	622.4	0.04489	632.4	0.03542	642.4	0.02447	652.4	0.01514
592.6	0.06849	602.6	0.05824	612.6	0.05419	622.6	0.04466	632.6	0.03516	642.6	0.02422	652.6	0.01497
592.8	0.06805	602.8	0.05791	612.8	0.05386	622.8	0.04444	632.8	0.0349	642.8	0.02397	652.8	0.01481
593	0.0676	603	0.05756	613	0.05351	623	0.04423	633	0.03465	643	0.02372	653	0.01465
593.2	0.0671	603.2	0.05723	613.2	0.05318	623.2	0.04403	633.2	0.0344	643.2	0.02346	653.2	0.01449
593.4	0.06665	603.4	0.05688	613.4	0.05286	623.4	0.04382	633.4	0.03414	643.4	0.02321	653.4	0.01433
593.6	0.06621	603.6	0.05655	613.6	0.05253	623.6	0.04362	633.6	0.0339	643.6	0.02296	653.6	0.01416
593.8	0.06576	603.8	0.05621	613.8	0.05221	623.8	0.04344	633.8	0.03365	643.8	0.02271	653.8	0.014
594	0.06532	604	0.05586	614	0.05189	624	0.04325	634	0.0334	644	0.02246	654	0.01383
594.2	0.06481	604.2	0.05553	614.2	0.05157	624.2	0.04306	634.2	0.03316	644.2	0.02221	654.2	0.01366
594.4	0.06437	604.4	0.05518	614.4	0.05126	624.4	0.04288	634.4	0.03292	644.4	0.02198	654.4	0.01349
594.6	0.06392	604.6	0.05484	614.6	0.05095	624.6	0.04269	634.6	0.03268	644.6	0.02173	654.6	0.01332
594.8	0.06346	604.8	0.05449	614.8	0.05065	624.8	0.04252	634.8	0.03244	644.8	0.0215	654.8	0.01315
595	0.063	605	0.05414	615	0.05035	625	0.04233	635	0.0322	645	0.02127	655	0.01298
595.2	0.06253	605.2	0.05379	615.2	0.05006	625.2	0.04215	635.2	0.03196	645.2	0.02104	655.2	0.0128
595.4	0.06206	605.4	0.05344	615.4	0.04977	625.4	0.04196	635.4	0.03172	645.4	0.02082	655.4	0.01264
595.6	0.06159	605.6	0.05308	615.6	0.04948	625.6	0.04176	635.6	0.03149	645.6	0.0206	655.6	0.01246
595.8	0.06112	605.8	0.05272	615.8	0.04918	625.8	0.04156	635.8	0.03125	645.8	0.02039	655.8	0.01229
596	0.06064	606	0.05236	616	0.0489	626	0.04137	636	0.03102	646	0.02019	656	0.01212
596.2	0.06016	606.2	0.052	616.2	0.04862	626.2	0.04117	636.2	0.03078	646.2	0.01999	656.2	0.01195
596.4	0.05968	606.4	0.05162	616.4	0.04834	626.4	0.04096	636.4	0.03055	646.4	0.01979	656.4	0.01178
596.6	0.0592	606.6	0.05126	616.6	0.04808	626.6	0.04074	636.6	0.03032	646.6	0.01961	656.6	0.01162
596.8	0.05871	606.8	0.05088	616.8	0.0478	626.8	0.04054	636.8	0.03008	646.8	0.01943	656.8	0.01145
597	0.05823	607	0.0505	617	0.04753	627	0.04031	637	0.02985	647	0.01926	657	0.01129
597.2	0.05774	607.2	0.05012	617.2	0.04726	627.2	0.04009	637.2	0.02962	647.2	0.01909	657.2	0.01113
597.4	0.05725	607.4	0.04974	617.4	0.047	627.4	0.03986	637.4	0.02939	647.4	0.01894	657.4	0.01098
597.6	0.05676	607.6	0.04935	617.6	0.04673	627.6	0.03962	637.6	0.02915	647.6	0.01879	657.6	0.01082
597.8	0.05627	607.8	0.04896	617.8	0.04646	627.8	0.03939	637.8	0.02893	647.8	0.01864	657.8	0.01067
598	0.05579	608	0.04856	618	0.04621	628	0.03915	638	0.0287	648	0.01851	658	0.01053
598.2	0.0553	608.2	0.04817	618.2	0.04594	628.2	0.03889	638.2	0.02847	648.2	0.01837	658.2	0.01038
598.4	0.05482	608.4	0.04778	618.4	0.04569	628.4	0.03865	638.4	0.02824	648.4	0.01824	658.4	0.01025
598.6	0.05434	608.6	0.04738	618.6	0.04542	628.6	0.0384	638.6	0.02801	648.6	0.01813	658.6	0.01011
598.8	0.05386	608.8	0.04697	618.8	0.04517	628.8	0.03815	638.8	0.02779	648.8	0.01801	658.8	0.00998
599	0.05339	609	0.04657	619	0.0449	629	0.0379	639	0.02757	649	0.0179	659	0.00986
599.2	0.05292	609.2	0.04617	619.2	0.04465	629.2	0.03766	639.2	0.02735	649.2	0.0178	659.2	0.00974
599.4	0.05246	609.4	0.04577	619.4	0.04438	629.4	0.03741	639.4	0.02713	649.4	0.01769	659.4	0.00962
599.6	0.05201	609.6	0.04537	619.6	0.04413	629.6	0.03715	639.6	0.02691	649.6	0.01759	659.6	0.00951
599.8	0.05156	609.8	0.04496	619.8	0.04386	629.8	0.0369	639.8	0.0267	649.8	0.01749	659.8	0.0094
600	0.05112	610	0.04455	620	0.0436	630	0.03666	640	0.02649	650	0.0174	660	0.0093
600.2	0.05069	610.2	0.04415	620.2	0.04333	630.2	0.03642	640.2	0.02628	650.2	0.0173	660.2	0.0092
600.4	0.05027	610.4	0.04375	620.4	0.04307	630.4	0.03618	640.4	0.02608	650.4	0.01721	660.4	0.0091
600.6	0.04986	610.6	0.04336	620.6	0.0428	630.6	0.03594	640.6	0.02587	650.6	0.01711	660.6	0.00901
600.8	0.04945	610.8	0.04296	620.8	0.04253	630.8	0.0357	640.8	0.02568	650.8	0.01701	660.8	0.00892
601	0.04906	611	0.04256	621	0.04225	631	0.03547	641	0.02548	651	0.01692	661	0.00883
601.2	0.04867	611.2	0.04217	621.2	0.04199	631.2	0.03524	641.2	0.02529	651.2	0.01683	661.2	0.00875
601.4	0.0483	611.4	0.04178	621.4	0.04171	631.4	0.03502	641.4	0.02511	651.4	0.01673	661.4	0.00867
601.6	0.04793	611.6	0.0414	621.6	0.04143	631.6	0.0348	641.6	0.02492	651.6	0.01663	661.6	0.00859
601.8	0.04758	611.8	0.04102	621.8	0.04113	631.8	0.03459	641.8	0.02474	651.8	0.01652	661.8	0.00852
602	0.04723	612	0.04063	622	0.04085	632	0.03437	642	0.02457	652	0.01642	662	0.00844
602.2	0.04689	612.2	0.04026	622.2	0.04056	632.2	0.03418	642.2	0.02439	652.2	0.01631	662.2	0.00836
602.4	0.04656	612.4	0.03989	622.4	0.04027	632.4	0.03397	642.4	0.02422	652.4	0.0162	662.4	0.00829
602.6	0.04625	612.6	0.03952	622.6	0.03997	632.6	0.03377	642.6	0.02406	652.6	0.01609	662.6	0.00822
602.8	0.04594	612.8	0.03916	622.8	0.03968	632.8	0.03358	642.8	0.02389	652.8	0.01597	662.8	0.00815
603	0.04563	613	0.03881	623	0.03939	633	0.03339	643	0.02373	653	0.01585	663	0.00807
603.2	0.04533	613.2	0.03845	623.2	0.03908	633.2	0.0332	643.2	0.02358	653.2	0.01573	663.2	0.008
603.4	0.04503	613.4	0.0381	623.4	0.03879	633.4	0.03303	643.4	0.02343	653.4	0.01561	663.4	0.00793
603.6	0.04475	613.6	0.03776	623.6	0.03848	633.6	0.03284	643.6	0.02328	653.6	0.01548	663.6	0.00786
603.8	0.04446	613.8	0.03742	623.8	0.03819	633.8	0.03267	643.8	0.02313	653.8	0.01534	663.8	0.00779
604	0.04418	614	0.03709	624	0.03788	634	0.0325	644	0.02299	654	0.01521	664	0.00771
604.2	0.0439	614.2	0.03676	624.2	0.03757	634.2	0.03233	644.2	0.02285	654.2	0.01508	664.2	0.00764
604.4	0.04363	614.4	0.03644	624.4	0.03727	634.4	0.03216	644.4	0.02271	654.4	0.01495	664.4	0.00756
604.6	0.04336	614.6	0.03613	624.6	0.03698	634.6	0.032	644.6	0.02257	654.6	0.01481	664.6	0.00749
604.8	0.04309	614.8	0.03581	624.8	0.03667	634.8	0.03183	644.8	0.02243	654.8	0.01467	664.8	0.00742
605	0.04281	615	0.03551	625	0.03636	635	0.03168	645	0.02229	655	0.01453	665	0.00734
605.2	0.04254	615.2	0.03521	625.2	0.03607	635.2	0.03152	645.2	0.02215	655.2	0.01439	665.2	0.00725
605.4	0.04227	615.4	0.03491	625.4	0.03578	635.4	0.03136	645.4	0.02202	655.4	0.01425	665.4	0.00718
605.6	0.04199	615.6	0.03463	625.6	0.03548	635.6	0.0312	645.6	0.02189	655.6	0.01411	665.6	0.0071
605.8	0.04171	615.8	0.03435	625.8	0.03519	635.8	0.03105	645.8	0.02175	655.8	0.01397	665.8	0.00702
606	0.04144	616	0.03407	626	0.0349	636	0.03089	646	0.02161	656	0.01383	666	0.00694
606.2	0.04116	616.2	0.0338	626.2	0.0346	636.2	0.03074	646.2	0.02148	656.2	0.01369	666.2	0.00685
606.4	0.04088	616.4	0.03354	626.4	0.03432	636.4	0.03059	646.4	0.02134	656.4	0.01355	666.4	0.00677
606.6	0.0406	616.6	0.03328	626.6	0.03404	636.6	0.03044	646.6	0.02121	656.6	0.01342	666.6	0.00669
606.8	0.04031	616.8	0.03302	626.8	0.03376	636.8	0.03029	646.8	0.02108	656.8	0.01329	666.8	0.0066
607	0.04003	617	0.03277	627	0.0335	637	0.03014	647	0.02094	657	0.01315	667	0.00652
607.2	0.03973	617.2	0.03252	627.2	0.03323	637.2	0.02998	647.2	0.02081	657.2	0.01302	667.2	0.00644
607.4	0.03945	617.4	0.03228	627.4	0.03296	637.4	0.02983	647.4	0.02068	657.4	0.01289	667.4	0.00635
607.6	0.03916	617.6	0.03205	627.6	0.0327	637.6	0.02969	647.6	0.02054	657.6	0.01277	667.6	0.00627
607.8	0.03886	617.8	0.03182	627.8	0.03244	637.8	0.02953	647.8	0.0204	657.8	0.01264	667.8	0.00619
608	0.03857	618	0.03159	628	0.03219	638	0.02938	648	0.02027	658	0.01252	668	0.0061
608.2	0.03828	618.2	0.03137	628.2	0.03194	638.2	0.02923	648.2	0.02014	658.2	0.01241	668.2	0.00602
608.4	0.03799	618.4	0.03115	628.4	0.03168	638.4	0.02907	648.4	0.02	658.4	0.01229	668.4	0.00593
608.6	0.0377	618.6	0.03093	628.6	0.03144	638.6	0.02892	648.6	0.01987	658.6	0.01217	668.6	0.00586
608.8	0.03741	618.8	0.03072	628.8	0.0312	638.8	0.02877	648.8	0.01974	658.8	0.01206	668.8	0.00577
609	0.03711	619	0.03051	629	0.03096	639	0.0286	649	0.01961	659	0.01195	669	0.00569
609.2	0.03683	619.2	0.03031	629.2	0.03073	639.2	0.02845	649.2	0.01948	659.2	0.01185	669.2	0.00561
609.4	0.03654	619.4	0.03011	629.4	0.0305	639.4	0.02829	649.4	0.01935	659.4	0.01174	669.4	0.00553
609.6	0.03626	619.6	0.02991	629.6	0.03026	639.6	0.02813	649.6	0.01922	659.6	0.01164	669.6	0.00544
609.8	0.03598	619.8	0.02971	629.8	0.03003	639.8	0.02797	649.8	0.0191	659.8	0.01154	669.8	0.00537
610	0.0357	620	0.02951	630	0.02979	640	0.0278	650	0.01897	660	0.01145	670	0.00529
610.2	0.03542	620.2	0.02932	630.2	0.02957	640.2	0.02764	650.2	0.01885	660.2	0.01135	670.2	0.00521
610.4	0.03515	620.4	0.02912	630.4	0.02934	640.4	0.02747	650.4	0.01872	660.4	0.01126	670.4	0.00514
610.6	0.03489	620.6	0.02892	630.6	0.02911	640.6	0.0273	650.6	0.0186	660.6	0.01117	670.6	0.00506
610.8	0.03463	620.8	0.02873	630.8	0.02889	640.8	0.02713	650.8	0.01849	660.8	0.01108	670.8	0.00498
611	0.03437	621	0.02854	631	0.02865	641	0.02695	651	0.01838	661	0.011	671	0.0049
611.2	0.03412	621.2	0.02835	631.2	0.02842	641.2	0.02678	651.2	0.01826	661.2	0.01091	671.2	0.00483
611.4	0.03387	621.4	0.02816	631.4	0.02819	641.4	0.0266	651.4	0.01815	661.4	0.01083	671.4	0.00476
611.6	0.03363	621.6	0.02797	631.6	0.02795	641.6	0.02641	651.6	0.01804	661.6	0.01075	671.6	0.00468
611.8	0.03339	621.8	0.02778	631.8	0.02771	641.8	0.02624	651.8	0.01793	661.8	0.01068	671.8	0.00461
612	0.03316	622	0.02759	632	0.02749	642	0.02605	652	0.01783	662	0.0106	672	0.00454
612.2	0.03293	622.2	0.02739	632.2	0.02725	642.2	0.02586	652.2	0.01772	662.2	0.01053	672.2	0.00447
612.4	0.03271	622.4	0.0272	632.4	0.02701	642.4	0.02567	652.4	0.01762	662.4	0.01045	672.4	0.0044
612.6	0.0325	622.6	0.02701	632.6	0.02677	642.6	0.02547	652.6	0.01752	662.6	0.01038	672.6	0.00433
612.8	0.03228	622.8	0.02682	632.8	0.02653	642.8	0.02529	652.8	0.01742	662.8	0.01032	672.8	0.00427
613	0.03208	623	0.02663	633	0.02627	643	0.02509	653	0.01733	663	0.01024	673	0.0042
613.2	0.03188	623.2	0.02644	633.2	0.02603	643.2	0.02489	653.2	0.01724	663.2	0.01018	673.2	0.00413
613.4	0.03169	623.4	0.02625	633.4	0.02578	643.4	0.02469	653.4	0.01714	663.4	0.01012	673.4	0.00407
613.6	0.0315	623.6	0.02606	633.6	0.02554	643.6	0.02449	653.6	0.01705	663.6	0.01006	673.6	0.004
613.8	0.03131	623.8	0.02587	633.8	0.02529	643.8	0.02428	653.8	0.01696	663.8	0.00999	673.8	0.00394
614	0.03113	624	0.02568	634	0.02503	644	0.02408	654	0.01687	664	0.00993	674	0.00388
614.2	0.03095	624.2	0.0255	634.2	0.02479	644.2	0.02387	654.2	0.01678	664.2	0.00987	674.2	0.00382
614.4	0.03078	624.4	0.02531	634.4	0.02454	644.4	0.02367	654.4	0.0167	664.4	0.00981	674.4	0.00376
614.6	0.03061	624.6	0.02513	634.6	0.02429	644.6	0.02347	654.6	0.01661	664.6	0.00976	674.6	0.0037
614.8	0.03044	624.8	0.02495	634.8	0.02405	644.8	0.02326	654.8	0.01652	664.8	0.0097	674.8	0.00364
615	0.03028	625	0.02477	635	0.0238	645	0.02305	655	0.01644	665	0.00964	675	0.00358
615.2	0.03012	625.2	0.02459	635.2	0.02356	645.2	0.02285	655.2	0.01635	665.2	0.00959	675.2	0.00353
615.4	0.02996	625.4	0.02442	635.4	0.02332	645.4	0.02264	655.4	0.01627	665.4	0.00953	675.4	0.00347
615.6	0.02981	625.6	0.02425	635.6	0.02308	645.6	0.02243	655.6	0.01618	665.6	0.00948	675.6	0.00341
615.8	0.02966	625.8	0.02408	635.8	0.02284	645.8	0.02223	655.8	0.0161	665.8	0.00943	675.8	0.00335
616	0.0295	626	0.02391	636	0.02261	646	0.02202	656	0.01602	666	0.00938	676	0.0033
616.2	0.02935	626.2	0.02374	636.2	0.02238	646.2	0.02183	656.2	0.01594	666.2	0.00932	676.2	0.00324
616.4	0.0292	626.4	0.02358	636.4	0.02216	646.4	0.02162	656.4	0.01585	666.4	0.00927	676.4	0.00319
616.6	0.02905	626.6	0.02342	636.6	0.02194	646.6	0.02142	656.6	0.01577	666.6	0.00922	676.6	0.00314
616.8	0.0289	626.8	0.02326	636.8	0.02173	646.8	0.02123	656.8	0.01568	666.8	0.00917	676.8	0.00308
617	0.02875	627	0.02311	637	0.02152	647	0.02103	657	0.0156	667	0.00912	677	0.00303
617.2	0.0286	627.2	0.02296	637.2	0.02132	647.2	0.02083	657.2	0.01552	667.2	0.00907	677.2	0.00298
617.4	0.02844	627.4	0.0228	637.4	0.02112	647.4	0.02065	657.4	0.01544	667.4	0.00902	677.4	0.00293
617.6	0.02829	627.6	0.02265	637.6	0.02092	647.6	0.02045	657.6	0.01535	667.6	0.00897	677.6	0.00288
617.8	0.02813	627.8	0.02251	637.8	0.02073	647.8	0.02026	657.8	0.01526	667.8	0.00893	677.8	0.00282
618	0.02798	628	0.02235	638	0.02056	648	0.02008	658	0.01518	668	0.00888	678	0.00277
618.2	0.02782	628.2	0.02221	638.2	0.02037	648.2	0.01989	658.2	0.0151	668.2	0.00883	678.2	0.00271
618.4	0.02766	628.4	0.02207	638.4	0.02021	648.4	0.0197	658.4	0.01501	668.4	0.00878	678.4	0.00266
618.6	0.0275	628.6	0.02193	638.6	0.02004	648.6	0.01953	658.6	0.01492	668.6	0.00874	678.6	0.00261
618.8	0.02733	628.8	0.02179	638.8	0.01988	648.8	0.01934	658.8	0.01484	668.8	0.00869	678.8	0.00256
619	0.02716	629	0.02165	639	0.01972	649	0.01917	659	0.01475	669	0.00864	679	0.00252
619.2	0.027	629.2	0.02151	639.2	0.01957	649.2	0.01899	659.2	0.01466	669.2	0.00859	679.2	0.00246
619.4	0.02683	629.4	0.02137	639.4	0.01942	649.4	0.01883	659.4	0.01457	669.4	0.00854	679.4	0.00241
619.6	0.02665	629.6	0.02122	639.6	0.01928	649.6	0.01865	659.6	0.01448	669.6	0.0085	679.6	0.00236
619.8	0.02647	629.8	0.02109	639.8	0.01914	649.8	0.01848	659.8	0.0144	669.8	0.00845	679.8	0.00231
620	0.02629	630	0.02096	640	0.01901	650	0.01831	660	0.0143	670	0.0084	680	0.00226
620.2	0.02611	630.2	0.02081	640.2	0.01888	650.2	0.01815	660.2	0.01421	670.2	0.00835	680.2	0.00221
620.4	0.02594	630.4	0.02068	640.4	0.01874	650.4	0.01799	660.4	0.01412	670.4	0.00831	680.4	0.00216
620.6	0.02575	630.6	0.02054	640.6	0.01862	650.6	0.01781	660.6	0.01402	670.6	0.00826	680.6	0.00212
620.8	0.02557	630.8	0.02039	640.8	0.0185	650.8	0.01766	660.8	0.01393	670.8	0.00821	680.8	0.00207
621	0.02538	631	0.02026	641	0.01837	651	0.01749	661	0.01384	671	0.00817	681	0.00202
621.2	0.0252	631.2	0.02011	641.2	0.01825	651.2	0.01733	661.2	0.01374	671.2	0.00813	681.2	0.00197
621.4	0.02502	631.4	0.01998	641.4	0.01813	651.4	0.01716	661.4	0.01364	671.4	0.00808	681.4	0.00193
621.6	0.02483	631.6	0.01984	641.6	0.01803	651.6	0.01701	661.6	0.01354	671.6	0.00804	681.6	0.00189
621.8	0.02465	631.8	0.01969	641.8	0.01791	651.8	0.01685	661.8	0.01345	671.8	0.00799	681.8	0.00184
622	0.02446	632	0.01956	642	0.01779	652	0.01668	662	0.01335	672	0.00795	682	0.0018
622.2	0.02428	632.2	0.01942	642.2	0.01768	652.2	0.01653	662.2	0.01325	672.2	0.0079	682.2	0.00176
622.4	0.0241	632.4	0.01927	642.4	0.01756	652.4	0.01638	662.4	0.01314	672.4	0.00786	682.4	0.00172
622.6	0.02392	632.6	0.01913	642.6	0.01744	652.6	0.01621	662.6	0.01304	672.6	0.00782	682.6	0.00168
622.8	0.02374	632.8	0.019	642.8	0.01733	652.8	0.01606	662.8	0.01294	672.8	0.00778	682.8	0.00164
623	0.02357	633	0.01885	643	0.01721	653	0.01591	663	0.01283	673	0.00774	683	0.0016
623.2	0.02339	633.2	0.01872	643.2	0.01711	653.2	0.01574	663.2	0.01273	673.2	0.0077	683.2	0.00157
623.4	0.02322	633.4	0.01857	643.4	0.01699	653.4	0.01559	663.4	0.01262	673.4	0.00766	683.4	0.00153
623.6	0.02306	633.6	0.01844	643.6	0.01687	653.6	0.01543	663.6	0.01251	673.6	0.00762	683.6	0.0015
623.8	0.02289	633.8	0.0183	643.8	0.01676	653.8	0.01528	663.8	0.01241	673.8	0.00758	683.8	0.00147
624	0.02273	634	0.01816	644	0.01664	654	0.01513	664	0.0123	674	0.00754	684	0.00144
624.2	0.02257	634.2	0.01803	644.2	0.01652	654.2	0.01498	664.2	0.01219	674.2	0.0075	684.2	0.00141
624.4	0.02241	634.4	0.0179	644.4	0.01641	654.4	0.01482	664.4	0.01209	674.4	0.00747	684.4	0.00138
624.6	0.02226	634.6	0.01776	644.6	0.01629	654.6	0.01468	664.6	0.01198	674.6	0.00743	684.6	0.00135
624.8	0.0221	634.8	0.01763	644.8	0.01617	654.8	0.01453	664.8	0.01187	674.8	0.0074	684.8	0.00133
625	0.02195	635	0.01749	645	0.01607	655	0.01437	665	0.01176	675	0.00737	685	0.0013
625.2	0.02181	635.2	0.01736	645.2	0.01595	655.2	0.01423	665.2	0.01165	675.2	0.00733	685.2	0.00128
625.4	0.02167	635.4	0.01724	645.4	0.01583	655.4	0.01409	665.4	0.01154	675.4	0.0073	685.4	0.00126
625.6	0.02153	635.6	0.01711	645.6	0.01572	655.6	0.01395	665.6	0.01143	675.6	0.00727	685.6	0.00123
625.8	0.02139	635.8	0.01698	645.8	0.0156	655.8	0.0138	665.8	0.01133	675.8	0.00723	685.8	0.00121
626	0.02125	636	0.01685	646	0.01548	656	0.01366	666	0.01121	676	0.0072	686	0.00119
626.2	0.02112	636.2	0.01673	646.2	0.01537	656.2	0.01352	666.2	0.01111	676.2	0.00717	686.2	0.00118
626.4	0.02099	636.4	0.0166	646.4	0.01525	656.4	0.01339	666.4	0.011	676.4	0.00714	686.4	0.00116
626.6	0.02085	636.6	0.01648	646.6	0.01515	656.6	0.01326	666.6	0.01089	676.6	0.00711	686.6	0.00114
626.8	0.02073	636.8	0.01636	646.8	0.01503	656.8	0.01313	666.8	0.01079	676.8	0.00707	686.8	0.00112
627	0.0206	637	0.01623	647	0.01492	657	0.01299	667	0.01068	677	0.00704	687	0.00111
627.2	0.02047	637.2	0.01611	647.2	0.01481	657.2	0.01286	667.2	0.01057	677.2	0.00701	687.2	0.00109
627.4	0.02035	637.4	0.01599	647.4	0.01469	657.4	0.01274	667.4	0.01047	677.4	0.00698	687.4	0.00108
627.6	0.02022	637.6	0.01587	647.6	0.01459	657.6	0.01262	667.6	0.01037	677.6	0.00694	687.6	0.00106
627.8	0.0201	637.8	0.01575	647.8	0.01448	657.8	0.0125	667.8	0.01026	677.8	0.00691	687.8	0.00105
628	0.01998	638	0.01563	648	0.01437	658	0.01238	668	0.01016	678	0.00688	688	0.00104
628.2	0.01986	638.2	0.01551	648.2	0.01427	658.2	0.01227	668.2	0.01005	678.2	0.00684	688.2	0.00103
628.4	0.01974	638.4	0.01539	648.4	0.01416	658.4	0.01215	668.4	0.00995	678.4	0.00681	688.4	0.00101
628.6	0.01961	638.6	0.01527	648.6	0.01405	658.6	0.01204	668.6	0.00985	678.6	0.00678	688.6	0.001
628.8	0.01949	638.8	0.01515	648.8	0.01395	658.8	0.01194	668.8	0.00975	678.8	0.00674	688.8	0.000989018
629	0.01936	639	0.01504	649	0.01384	659	0.01183	669	0.00965	679	0.00671	689	0.000977428
629.2	0.01924	639.2	0.01492	649.2	0.01375	659.2	0.01173	669.2	0.00955	679.2	0.00667	689.2	0.000966482
629.4	0.01911	639.4	0.01481	649.4	0.01364	659.4	0.01164	669.4	0.00945	679.4	0.00663	689.4	0.000954892
629.6	0.01899	639.6	0.01469	649.6	0.01354	659.6	0.01154	669.6	0.00936	679.6	0.00659	689.6	0.000943945
629.8	0.01887	639.8	0.01458	649.8	0.01344	659.8	0.01144	669.8	0.00926	679.8	0.00655	689.8	0.000932999
630	0.01874	640	0.01446	650	0.01334	660	0.01135	670	0.00917	680	0.00651	690	0.000922697
630.2	0.01861	640.2	0.01435	650.2	0.01324	660.2	0.01126	670.2	0.00907	680.2	0.00647	690.2	0.000912395
630.4	0.01849	640.4	0.01423	650.4	0.01314	660.4	0.01117	670.4	0.00897	680.4	0.00642	690.4	0.000902092
630.6	0.01836	640.6	0.01413	650.6	0.01304	660.6	0.01109	670.6	0.00888	680.6	0.00638	690.6	0.000892434
630.8	0.01823	640.8	0.01401	650.8	0.01294	660.8	0.011	670.8	0.00879	680.8	0.00633	690.8	0.000882776
631	0.0181	641	0.01391	651	0.01285	661	0.01092	671	0.00869	681	0.00628	691	0.000873117
631.2	0.01798	641.2	0.0138	651.2	0.01275	661.2	0.01084	671.2	0.0086	681.2	0.00623	691.2	0.000864103
631.4	0.01785	641.4	0.0137	651.4	0.01266	661.4	0.01076	671.4	0.00851	681.4	0.00619	691.4	0.000855088
631.6	0.01772	641.6	0.01359	651.6	0.01256	661.6	0.01068	671.6	0.00842	681.6	0.00614	691.6	0.000846718
631.8	0.0176	641.8	0.0135	651.8	0.01247	661.8	0.0106	671.8	0.00833	681.8	0.00609	691.8	0.000838991
632	0.01747	642	0.01339	652	0.01238	662	0.01052	672	0.00823	682	0.00603	692	0.000831264
632.2	0.01734	642.2	0.01329	652.2	0.01229	662.2	0.01045	672.2	0.00815	682.2	0.00597	692.2	0.000824181
632.4	0.01722	642.4	0.0132	652.4	0.0122	662.4	0.01037	672.4	0.00805	682.4	0.00592	692.4	0.000817099
632.6	0.01709	642.6	0.0131	652.6	0.01211	662.6	0.0103	672.6	0.00797	682.6	0.00586	692.6	0.00081066
632.8	0.01697	642.8	0.01302	652.8	0.01202	662.8	0.01023	672.8	0.00788	682.8	0.00581	692.8	0.000804865
633	0.01685	643	0.01293	653	0.01193	663	0.01015	673	0.00779	683	0.00575	693	0.000799714
633.2	0.01672	643.2	0.01284	653.2	0.01185	663.2	0.01008	673.2	0.0077	683.2	0.00569	693.2	0.000795206
633.4	0.0166	643.4	0.01276	653.4	0.01176	663.4	0.01001	673.4	0.00761	683.4	0.00564	693.4	0.000791343
633.6	0.01649	643.6	0.01267	653.6	0.01167	663.6	0.00993	673.6	0.00753	683.6	0.00558	693.6	0.00078748
633.8	0.01637	643.8	0.01259	653.8	0.01159	663.8	0.00986	673.8	0.00745	683.8	0.00551	693.8	0.000784904
634	0.01625	644	0.01251	654	0.0115	664	0.00979	674	0.00736	684	0.00545	694	0.000782329
634.2	0.01614	644.2	0.01243	654.2	0.01142	664.2	0.00972	674.2	0.00727	684.2	0.00539	694.2	0.000780397
634.4	0.01602	644.4	0.01236	654.4	0.01134	664.4	0.00965	674.4	0.00719	684.4	0.00533	694.4	0.000779753
634.6	0.01592	644.6	0.01228	654.6	0.01126	664.6	0.00957	674.6	0.00711	684.6	0.00527	694.6	0.000779109
634.8	0.0158	644.8	0.01221	654.8	0.01117	664.8	0.0095	674.8	0.00703	684.8	0.00521	694.8	0.000779109
635	0.01569	645	0.01214	655	0.01109	665	0.00943	675	0.00695	685	0.00515	695	0.000779753
635.2	0.01559	645.2	0.01207	655.2	0.01101	665.2	0.00936	675.2	0.00687	685.2	0.00509	695.2	0.000781041
635.4	0.01548	645.4	0.012	655.4	0.01093	665.4	0.00928	675.4	0.00679	685.4	0.00503	695.4	0.000782972
635.6	0.01538	645.6	0.01193	655.6	0.01085	665.6	0.00921	675.6	0.00671	685.6	0.00497	695.6	0.000785548
635.8	0.01527	645.8	0.01186	655.8	0.01077	665.8	0.00914	675.8	0.00663	685.8	0.0049	695.8	0.000788124
636	0.01517	646	0.01179	656	0.01069	666	0.00906	676	0.00655	686	0.00484	696	0.000791343
636.2	0.01507	646.2	0.01173	656.2	0.01061	666.2	0.00899	676.2	0.00648	686.2	0.00478	696.2	0.000795206
636.4	0.01498	646.4	0.01166	656.4	0.01053	666.4	0.00892	676.4	0.00641	686.4	0.00472	696.4	0.00079907
636.6	0.01487	646.6	0.01159	656.6	0.01045	666.6	0.00884	676.6	0.00633	686.6	0.00466	696.6	0.000803577
636.8	0.01478	646.8	0.01153	656.8	0.01036	666.8	0.00877	676.8	0.00626	686.8	0.0046	696.8	0.000808084
637	0.01468	647	0.01146	657	0.01028	667	0.0087	677	0.00619	687	0.00454	697	0.000813235
637.2	0.01458	647.2	0.01139	657.2	0.0102	667.2	0.00862	677.2	0.00612	687.2	0.00448	697.2	0.000817743
637.4	0.01449	647.4	0.01131	657.4	0.01012	667.4	0.00855	677.4	0.00606	687.4	0.00443	697.4	0.000822894
637.6	0.01439	647.6	0.01125	657.6	0.01004	667.6	0.00848	677.6	0.00599	687.6	0.00437	697.6	0.000828045
637.8	0.01429	647.8	0.01118	657.8	0.00996	667.8	0.00841	677.8	0.00593	687.8	0.00431	697.8	0.000833196
638	0.0142	648	0.01111	658	0.00988	668	0.00833	678	0.00587	688	0.00426	698	0.000837703
638.2	0.0141	648.2	0.01104	658.2	0.0098	668.2	0.00826	678.2	0.00581	688.2	0.0042	698.2	0.000842854
638.4	0.014	648.4	0.01097	658.4	0.00971	668.4	0.00819	678.4	0.00575	688.4	0.00414	698.4	0.000847362
638.6	0.01391	648.6	0.01089	658.6	0.00963	668.6	0.00812	678.6	0.00569	688.6	0.00409	698.6	0.000851225
638.8	0.01381	648.8	0.01083	658.8	0.00955	668.8	0.00805	678.8	0.00563	688.8	0.00403	698.8	0.000855088
639	0.01371	649	0.01075	659	0.00947	669	0.00798	679	0.00558	689	0.00398	699	0.000858952
639.2	0.01362	649.2	0.01068	659.2	0.00939	669.2	0.00792	679.2	0.00552	689.2	0.00392	699.2	0.000861527
639.4	0.01352	649.4	0.01061	659.4	0.00931	669.4	0.00785	679.4	0.00547	689.4	0.00387	699.4	0.000864103
639.6	0.01342	649.6	0.01053	659.6	0.00923	669.6	0.00778	679.6	0.00542	689.6	0.00381	699.6	0.000866034
639.8	0.01333	649.8	0.01046	659.8	0.00916	669.8	0.00772	679.8	0.00537	689.8	0.00376	699.8	0.000866678
640	0.01322	650	0.01039	660	0.00908	670	0.00765	680	0.00532	690	0.00371	700	0.000867322
640.2	0.01313	650.2	0.01031	660.2	0.009	670.2	0.00759	680.2	0.00528	690.2	0.00365	--	--
640.4	0.01303	650.4	0.01023	660.4	0.00892	670.4	0.00752	680.4	0.00523	690.4	0.0036	--	--
640.6	0.01293	650.6	0.01017	660.6	0.00885	670.6	0.00746	680.6	0.00519	690.6	0.00354	--	--
640.8	0.01283	650.8	0.01009	660.8	0.00877	670.8	0.0074	680.8	0.00514	690.8	0.00349	--	--
641	0.01274	651	0.01001	661	0.0087	671	0.00734	681	0.0051	691	0.00344	--	--
641.2	0.01264	651.2	0.00995	661.2	0.00862	671.2	0.00728	681.2	0.00505	691.2	0.00338	--	--
641.4	0.01254	651.4	0.00987	661.4	0.00855	671.4	0.00722	681.4	0.00501	691.4	0.00333	--	--
641.6	0.01244	651.6	0.0098	661.6	0.00848	671.6	0.00716	681.6	0.00497	691.6	0.00328	--	--
641.8	0.01235	651.8	0.00973	661.8	0.00841	671.8	0.0071	681.8	0.00493	691.8	0.00322	--	--
642	0.01225	652	0.00966	662	0.00834	672	0.00705	682	0.00489	692	0.00317	--	--
642.2	0.01216	652.2	0.00959	662.2	0.00827	672.2	0.00699	682.2	0.00485	692.2	0.00311	--	--
642.4	0.01207	652.4	0.00952	662.4	0.00821	672.4	0.00693	682.4	0.00481	692.4	0.00306	--	--
642.6	0.01197	652.6	0.00945	662.6	0.00814	672.6	0.00688	682.6	0.00477	692.6	0.00301	--	--
642.8	0.01188	652.8	0.00938	662.8	0.00808	672.8	0.00682	682.8	0.00474	692.8	0.00296	--	--
643	0.0118	653	0.00931	663	0.00801	673	0.00677	683	0.0047	693	0.00291	--	--
643.2	0.01171	653.2	0.00925	663.2	0.00795	673.2	0.00672	683.2	0.00466	693.2	0.00285	--	--
643.4	0.01162	653.4	0.00918	663.4	0.00789	673.4	0.00666	683.4	0.00462	693.4	0.0028	--	--
643.6	0.01153	653.6	0.00911	663.6	0.00783	673.6	0.00661	683.6	0.00459	693.6	0.00275	--	--
643.8	0.01145	653.8	0.00905	663.8	0.00777	673.8	0.00656	683.8	0.00455	693.8	0.0027	--	--
644	0.01136	654	0.00898	664	0.00771	674	0.00651	684	0.00451	694	0.00266	--	--
644.2	0.01128	654.2	0.00892	664.2	0.00766	674.2	0.00646	684.2	0.00448	694.2	0.00261	--	--
644.4	0.0112	654.4	0.00885	664.4	0.0076	674.4	0.00641	684.4	0.00444	694.4	0.00256	--	--
644.6	0.01112	654.6	0.00879	664.6	0.00755	674.6	0.00636	684.6	0.0044	694.6	0.00252	--	--
644.8	0.01104	654.8	0.00872	664.8	0.00749	674.8	0.00631	684.8	0.00437	694.8	0.00247	--	--
645	0.01096	655	0.00866	665	0.00744	675	0.00626	685	0.00433	695	0.00243	--	--
645.2	0.01088	655.2	0.00859	665.2	0.00738	675.2	0.00621	685.2	0.00429	695.2	0.00239	--	--
645.4	0.01081	655.4	0.00853	665.4	0.00733	675.4	0.00616	685.4	0.00426	695.4	0.00234	--	--
645.6	0.01073	655.6	0.00847	665.6	0.00728	675.6	0.00611	685.6	0.00422	695.6	0.0023	--	--
645.8	0.01065	655.8	0.0084	665.8	0.00723	675.8	0.00607	685.8	0.00419	695.8	0.00227	--	--
646	0.01058	656	0.00834	666	0.00718	676	0.00602	686	0.00415	696	0.00223	--	--
646.2	0.01051	656.2	0.00827	666.2	0.00713	676.2	0.00597	686.2	0.00412	696.2	0.00219	--	--
646.4	0.01044	656.4	0.00821	666.4	0.00708	676.4	0.00593	686.4	0.00408	696.4	0.00215	--	--
646.6	0.01036	656.6	0.00814	666.6	0.00703	676.6	0.00588	686.6	0.00405	696.6	0.00212	--	--
646.8	0.01029	656.8	0.00808	666.8	0.00698	676.8	0.00583	686.8	0.00401	696.8	0.00208	--	--
647	0.01022	657	0.00801	667	0.00694	677	0.00579	687	0.00398	697	0.00205	--	--
647.2	0.01015	657.2	0.00795	667.2	0.00689	677.2	0.00574	687.2	0.00394	697.2	0.00202	--	--
647.4	0.01008	657.4	0.00788	667.4	0.00684	677.4	0.0057	687.4	0.00391	697.4	0.00198	--	--
647.6	0.01	657.6	0.00782	667.6	0.00679	677.6	0.00566	687.6	0.00388	697.6	0.00195	--	--
647.8	0.00993	657.8	0.00775	667.8	0.00675	677.8	0.00561	687.8	0.00384	697.8	0.00192	--	--
648	0.00986	658	0.00769	668	0.0067	678	0.00557	688	0.00381	698	0.00189	--	--
648.2	0.00978	658.2	0.00762	668.2	0.00665	678.2	0.00552	688.2	0.00378	698.2	0.00185	--	--
648.4	0.00971	658.4	0.00756	668.4	0.0066	678.4	0.00548	688.4	0.00374	698.4	0.00182	--	--
648.6	0.00964	658.6	0.0075	668.6	0.00656	678.6	0.00544	688.6	0.00371	698.6	0.00179	--	--
648.8	0.00957	658.8	0.00743	668.8	0.00651	678.8	0.0054	688.8	0.00368	698.8	0.00176	--	--
649	0.0095	659	0.00737	669	0.00646	679	0.00536	689	0.00365	699	0.00172	--	--
649.2	0.00944	659.2	0.00731	669.2	0.00642	679.2	0.00531	689.2	0.00362	699.2	0.00169	--	--
649.4	0.00937	659.4	0.00725	669.4	0.00637	679.4	0.00527	689.4	0.00359	699.4	0.00165	--	--
649.6	0.0093	659.6	0.00719	669.6	0.00632	679.6	0.00523	689.6	0.00356	699.6	0.00162	--	--
649.8	0.00923	659.8	0.00713	669.8	0.00627	679.8	0.00519	689.8	0.00352	699.8	0.00158	--	--
650	0.00916	660	0.00707	670	0.00622	680	0.00515	690	0.00349	700	0.00154	--	--
650.2	0.00909	660.2	0.00702	670.2	0.00618	680.2	0.00512	690.2	0.00346	--	--	--	--
650.4	0.00902	660.4	0.00696	670.4	0.00613	680.4	0.00508	690.4	0.00344	--	--	--	--
650.6	0.00895	660.6	0.00691	670.6	0.00608	680.6	0.00504	690.6	0.00341	--	--	--	--
650.8	0.00889	660.8	0.00685	670.8	0.00603	680.8	0.005	690.8	0.00338	--	--	--	--
651	0.00882	661	0.0068	671	0.00598	681	0.00497	691	0.00335	--	--	--	--
651.2	0.00876	661.2	0.00675	671.2	0.00593	681.2	0.00493	691.2	0.00332	--	--	--	--
651.4	0.00869	661.4	0.0067	671.4	0.00588	681.4	0.0049	691.4	0.00329	--	--	--	--
651.6	0.00863	661.6	0.00665	671.6	0.00583	681.6	0.00486	691.6	0.00326	--	--	--	--
651.8	0.00857	661.8	0.00661	671.8	0.00578	681.8	0.00483	691.8	0.00324	--	--	--	--
652	0.00851	662	0.00656	672	0.00573	682	0.00479	692	0.00321	--	--	--	--
652.2	0.00844	662.2	0.00651	672.2	0.00567	682.2	0.00476	692.2	0.00318	--	--	--	--
652.4	0.00838	662.4	0.00647	672.4	0.00562	682.4	0.00472	692.4	0.00316	--	--	--	--
652.6	0.00832	662.6	0.00642	672.6	0.00557	682.6	0.00469	692.6	0.00313	--	--	--	--
652.8	0.00827	662.8	0.00638	672.8	0.00552	682.8	0.00466	692.8	0.00311	--	--	--	--
653	0.0082	663	0.00634	673	0.00547	683	0.00463	693	0.00308	--	--	--	--
653.2	0.00815	663.2	0.0063	673.2	0.00542	683.2	0.00459	693.2	0.00306	--	--	--	--
653.4	0.00809	663.4	0.00625	673.4	0.00537	683.4	0.00456	693.4	0.00304	--	--	--	--
653.6	0.00803	663.6	0.00621	673.6	0.00532	683.6	0.00453	693.6	0.00301	--	--	--	--
653.8	0.00798	663.8	0.00617	673.8	0.00527	683.8	0.00449	693.8	0.00299	--	--	--	--
654	0.00792	664	0.00613	674	0.00522	684	0.00446	694	0.00297	--	--	--	--
654.2	0.00786	664.2	0.00609	674.2	0.00518	684.2	0.00443	694.2	0.00295	--	--	--	--
654.4	0.00781	664.4	0.00605	674.4	0.00513	684.4	0.0044	694.4	0.00293	--	--	--	--
654.6	0.00775	664.6	0.00601	674.6	0.00509	684.6	0.00436	694.6	0.00291	--	--	--	--
654.8	0.0077	664.8	0.00596	674.8	0.00504	684.8	0.00433	694.8	0.00289	--	--	--	--
655	0.00764	665	0.00592	675	0.005	685	0.0043	695	0.00287	--	--	--	--
655.2	0.00758	665.2	0.00588	675.2	0.00495	685.2	0.00426	695.2	0.00285	--	--	--	--
655.4	0.00752	665.4	0.00584	675.4	0.00491	685.4	0.00423	695.4	0.00283	--	--	--	--
655.6	0.00747	665.6	0.00579	675.6	0.00487	685.6	0.00419	695.6	0.00281	--	--	--	--
655.8	0.00742	665.8	0.00575	675.8	0.00483	685.8	0.00416	695.8	0.00279	--	--	--	--
656	0.00736	666	0.00571	676	0.0048	686	0.00412	696	0.00278	--	--	--	--
656.2	0.0073	666.2	0.00566	676.2	0.00476	686.2	0.00409	696.2	0.00276	--	--	--	--
656.4	0.00725	666.4	0.00562	676.4	0.00472	686.4	0.00405	696.4	0.00274	--	--	--	--
656.6	0.00719	666.6	0.00557	676.6	0.00469	686.6	0.00401	696.6	0.00272	--	--	--	--
656.8	0.00713	666.8	0.00553	676.8	0.00465	686.8	0.00398	696.8	0.0027	--	--	--	--
657	0.00707	667	0.00548	677	0.00462	687	0.00394	697	0.00268	--	--	--	--
657.2	0.00702	667.2	0.00544	677.2	0.00459	687.2	0.0039	697.2	0.00266	--	--	--	--
657.4	0.00696	667.4	0.00539	677.4	0.00456	687.4	0.00387	697.4	0.00264	--	--	--	--
657.6	0.0069	667.6	0.00534	677.6	0.00453	687.6	0.00383	697.6	0.00262	--	--	--	--
657.8	0.00685	667.8	0.0053	677.8	0.0045	687.8	0.0038	697.8	0.00259	--	--	--	--
658	0.00679	668	0.00525	678	0.00447	688	0.00376	698	0.00257	--	--	--	--
658.2	0.00673	668.2	0.0052	678.2	0.00444	688.2	0.00373	698.2	0.00254	--	--	--	--
658.4	0.00667	668.4	0.00516	678.4	0.00442	688.4	0.00369	698.4	0.00251	--	--	--	--
658.6	0.00662	668.6	0.00511	678.6	0.00439	688.6	0.00366	698.6	0.00248	--	--	--	--
658.8	0.00656	668.8	0.00506	678.8	0.00436	688.8	0.00363	698.8	0.00245	--	--	--	--
659	0.00651	669	0.00502	679	0.00434	689	0.0036	699	0.00242	--	--	--	--
659.2	0.00645	669.2	0.00497	679.2	0.00431	689.2	0.00357	699.2	0.00238	--	--	--	--
659.4	0.0064	669.4	0.00493	679.4	0.00428	689.4	0.00354	699.4	0.00235	--	--	--	--
659.6	0.00635	669.6	0.00488	679.6	0.00425	689.6	0.00351	699.6	0.00231	--	--	--	--
659.8	0.00629	669.8	0.00484	679.8	0.00423	689.8	0.00348	699.8	0.00226	--	--	--	--
660	0.00624	670	0.0048	680	0.0042	690	0.00345	700	0.00222	--	--	--	--
660.2	0.00619	670.2	0.00475	680.2	0.00417	690.2	0.00343	--	--	--	--	--	--
660.4	0.00614	670.4	0.00471	680.4	0.00414	690.4	0.0034	--	--	--	--	--	--
660.6	0.0061	670.6	0.00467	680.6	0.00411	690.6	0.00337	--	--	--	--	--	--
660.8	0.00605	670.8	0.00463	680.8	0.00408	690.8	0.00335	--	--	--	--	--	--
661	0.006	671	0.00459	681	0.00405	691	0.00333	--	--	--	--	--	--
661.2	0.00596	671.2	0.00455	681.2	0.00402	691.2	0.0033	--	--	--	--	--	--
661.4	0.00591	671.4	0.00451	681.4	0.004	691.4	0.00328	--	--	--	--	--	--
661.6	0.00587	671.6	0.00448	681.6	0.00396	691.6	0.00326	--	--	--	--	--	--
661.8	0.00582	671.8	0.00444	681.8	0.00393	691.8	0.00323	--	--	--	--	--	--
662	0.00578	672	0.0044	682	0.0039	692	0.00321	--	--	--	--	--	--
662.2	0.00574	672.2	0.00437	682.2	0.00387	692.2	0.00319	--	--	--	--	--	--
662.4	0.0057	672.4	0.00433	682.4	0.00384	692.4	0.00316	--	--	--	--	--	--
662.6	0.00566	672.6	0.0043	682.6	0.00381	692.6	0.00314	--	--	--	--	--	--
662.8	0.00561	672.8	0.00427	682.8	0.00378	692.8	0.00311	--	--	--	--	--	--
663	0.00557	673	0.00423	683	0.00375	693	0.00309	--	--	--	--	--	--
663.2	0.00553	673.2	0.0042	683.2	0.00372	693.2	0.00306	--	--	--	--	--	--
663.4	0.00549	673.4	0.00417	683.4	0.00369	693.4	0.00303	--	--	--	--	--	--
663.6	0.00546	673.6	0.00414	683.6	0.00366	693.6	0.003	--	--	--	--	--	--
663.8	0.00542	673.8	0.00411	683.8	0.00363	693.8	0.00297	--	--	--	--	--	--
664	0.00538	674	0.00408	684	0.0036	694	0.00294	--	--	--	--	--	--
664.2	0.00534	674.2	0.00405	684.2	0.00357	694.2	0.00291	--	--	--	--	--	--
664.4	0.0053	674.4	0.00402	684.4	0.00355	694.4	0.00287	--	--	--	--	--	--
664.6	0.00526	674.6	0.00399	684.6	0.00352	694.6	0.00283	--	--	--	--	--	--
664.8	0.00522	674.8	0.00396	684.8	0.00349	694.8	0.0028	--	--	--	--	--	--
665	0.00518	675	0.00393	685	0.00346	695	0.00276	--	--	--	--	--	--
665.2	0.00514	675.2	0.0039	685.2	0.00344	695.2	0.00272	--	--	--	--	--	--
665.4	0.0051	675.4	0.00387	685.4	0.00341	695.4	0.00268	--	--	--	--	--	--
665.6	0.00506	675.6	0.00384	685.6	0.00339	695.6	0.00264	--	--	--	--	--	--
665.8	0.00501	675.8	0.00382	685.8	0.00336	695.8	0.0026	--	--	--	--	--	--
666	0.00497	676	0.00379	686	0.00334	696	0.00255	--	--	--	--	--	--
666.2	0.00493	676.2	0.00376	686.2	0.00331	696.2	0.00251	--	--	--	--	--	--
666.4	0.00489	676.4	0.00373	686.4	0.00329	696.4	0.00247	--	--	--	--	--	--
666.6	0.00485	676.6	0.0037	686.6	0.00327	696.6	0.00243	--	--	--	--	--	--
666.8	0.00481	676.8	0.00368	686.8	0.00324	696.8	0.00239	--	--	--	--	--	--
667	0.00476	677	0.00365	687	0.00322	697	0.00236	--	--	--	--	--	--
667.2	0.00472	677.2	0.00362	687.2	0.0032	697.2	0.00232	--	--	--	--	--	--
667.4	0.00468	677.4	0.00359	687.4	0.00317	697.4	0.00229	--	--	--	--	--	--
667.6	0.00464	677.6	0.00356	687.6	0.00315	697.6	0.00226	--	--	--	--	--	--
667.8	0.0046	677.8	0.00354	687.8	0.00313	697.8	0.00224	--	--	--	--	--	--
668	0.00456	678	0.00351	688	0.0031	698	0.00222	--	--	--	--	--	--
668.2	0.00452	678.2	0.00348	688.2	0.00308	698.2	0.0022	--	--	--	--	--	--
668.4	0.00448	678.4	0.00346	688.4	0.00305	698.4	0.00219	--	--	--	--	--	--
668.6	0.00444	678.6	0.00343	688.6	0.00303	698.6	0.00219	--	--	--	--	--	--
668.8	0.0044	678.8	0.0034	688.8	0.003	698.8	0.00219	--	--	--	--	--	--
669	0.00436	679	0.00338	689	0.00298	699	0.0022	--	--	--	--	--	--
669.2	0.00432	679.2	0.00335	689.2	0.00295	699.2	0.00221	--	--	--	--	--	--
669.4	0.00428	679.4	0.00332	689.4	0.00293	699.4	0.00224	--	--	--	--	--	--
669.6	0.00425	679.6	0.0033	689.6	0.0029	699.6	0.00227	--	--	--	--	--	--
669.8	0.00421	679.8	0.00327	689.8	0.00287	699.8	0.00231	--	--	--	--	--	--
670	0.00418	680	0.00325	690	0.00284	700	0.00236	--	--	--	--	--	--
670.2	0.00414	680.2	0.00323	690.2	0.00281	--	--	--	--	--	--	--	--
670.4	0.00411	680.4	0.0032	690.4	0.00279	--	--	--	--	--	--	--	--
670.6	0.00407	680.6	0.00318	690.6	0.00276	--	--	--	--	--	--	--	--
670.8	0.00404	680.8	0.00316	690.8	0.00273	--	--	--	--	--	--	--	--
671	0.00401	681	0.00313	691	0.0027	--	--	--	--	--	--	--	--
671.2	0.00398	681.2	0.00311	691.2	0.00267	--	--	--	--	--	--	--	--
671.4	0.00395	681.4	0.00309	691.4	0.00263	--	--	--	--	--	--	--	--
671.6	0.00392	681.6	0.00307	691.6	0.0026	--	--	--	--	--	--	--	--
671.8	0.00389	681.8	0.00304	691.8	0.00257	--	--	--	--	--	--	--	--
672	0.00386	682	0.00302	692	0.00254	--	--	--	--	--	--	--	--
672.2	0.00383	682.2	0.003	692.2	0.00251	--	--	--	--	--	--	--	--
672.4	0.00381	682.4	0.00298	692.4	0.00248	--	--	--	--	--	--	--	--
672.6	0.00378	682.6	0.00296	692.6	0.00245	--	--	--	--	--	--	--	--
672.8	0.00375	682.8	0.00294	692.8	0.00242	--	--	--	--	--	--	--	--
673	0.00373	683	0.00291	693	0.00239	--	--	--	--	--	--	--	--
673.2	0.0037	683.2	0.00289	693.2	0.00236	--	--	--	--	--	--	--	--
673.4	0.00368	683.4	0.00287	693.4	0.00233	--	--	--	--	--	--	--	--
673.6	0.00365	683.6	0.00285	693.6	0.00229	--	--	--	--	--	--	--	--
673.8	0.00363	683.8	0.00283	693.8	0.00227	--	--	--	--	--	--	--	--
674	0.0036	684	0.0028	694	0.00224	--	--	--	--	--	--	--	--
674.2	0.00358	684.2	0.00278	694.2	0.00221	--	--	--	--	--	--	--	--
674.4	0.00356	684.4	0.00276	694.4	0.00218	--	--	--	--	--	--	--	--
674.6	0.00353	684.6	0.00273	694.6	0.00215	--	--	--	--	--	--	--	--
674.8	0.00351	684.8	0.00271	694.8	0.00213	--	--	--	--	--	--	--	--
675	0.00349	685	0.00268	695	0.0021	--	--	--	--	--	--	--	--
675.2	0.00347	685.2	0.00266	695.2	0.00208	--	--	--	--	--	--	--	--
675.4	0.00344	685.4	0.00264	695.4	0.00205	--	--	--	--	--	--	--	--
675.6	0.00342	685.6	0.00261	695.6	0.00203	--	--	--	--	--	--	--	--
675.8	0.0034	685.8	0.00258	695.8	0.00201	--	--	--	--	--	--	--	--
676	0.00337	686	0.00256	696	0.00199	--	--	--	--	--	--	--	--
676.2	0.00335	686.2	0.00253	696.2	0.00197	--	--	--	--	--	--	--	--
676.4	0.00333	686.4	0.00251	696.4	0.00195	--	--	--	--	--	--	--	--
676.6	0.00331	686.6	0.00248	696.6	0.00194	--	--	--	--	--	--	--	--
676.8	0.00328	686.8	0.00246	696.8	0.00193	--	--	--	--	--	--	--	--
677	0.00326	687	0.00243	697	0.00191	--	--	--	--	--	--	--	--
677.2	0.00324	687.2	0.0024	697.2	0.0019	--	--	--	--	--	--	--	--
677.4	0.00322	687.4	0.00238	697.4	0.00189	--	--	--	--	--	--	--	--
677.6	0.00319	687.6	0.00235	697.6	0.00189	--	--	--	--	--	--	--	--
677.8	0.00317	687.8	0.00233	697.8	0.00189	--	--	--	--	--	--	--	--
678	0.00315	688	0.0023	698	0.00188	--	--	--	--	--	--	--	--
678.2	0.00312	688.2	0.00228	698.2	0.00189	--	--	--	--	--	--	--	--
678.4	0.0031	688.4	0.00225	698.4	0.00189	--	--	--	--	--	--	--	--
678.6	0.00308	688.6	0.00223	698.6	0.00189	--	--	--	--	--	--	--	--
678.8	0.00305	688.8	0.00221	698.8	0.0019	--	--	--	--	--	--	--	--
679	0.00303	689	0.00219	699	0.00192	--	--	--	--	--	--	--	--
679.2	0.00301	689.2	0.00217	699.2	0.00193	--	--	--	--	--	--	--	--
679.4	0.00298	689.4	0.00215	699.4	0.00195	--	--	--	--	--	--	--	--
679.6	0.00296	689.6	0.00213	699.6	0.00197	--	--	--	--	--	--	--	--
679.8	0.00294	689.8	0.00211	699.8	0.00199	--	--	--	--	--	--	--	--
680	0.00291	690	0.00209	700	0.00202	--	--	--	--	--	--	--	--
680.2	0.00289	690.2	0.00207	--	--	--	--	--	--	--	--	--	--
680.4	0.00286	690.4	0.00206	--	--	--	--	--	--	--	--	--	--
680.6	0.00284	690.6	0.00204	--	--	--	--	--	--	--	--	--	--
680.8	0.00282	690.8	0.00203	--	--	--	--	--	--	--	--	--	--
681	0.00279	691	0.00201	--	--	--	--	--	--	--	--	--	--
681.2	0.00277	691.2	0.002	--	--	--	--	--	--	--	--	--	--
681.4	0.00274	691.4	0.00199	--	--	--	--	--	--	--	--	--	--
681.6	0.00272	691.6	0.00198	--	--	--	--	--	--	--	--	--	--
681.8	0.0027	691.8	0.00197	--	--	--	--	--	--	--	--	--	--
682	0.00268	692	0.00196	--	--	--	--	--	--	--	--	--	--
682.2	0.00265	692.2	0.00194	--	--	--	--	--	--	--	--	--	--
682.4	0.00263	692.4	0.00194	--	--	--	--	--	--	--	--	--	--
682.6	0.00261	692.6	0.00193	--	--	--	--	--	--	--	--	--	--
682.8	0.00259	692.8	0.00192	--	--	--	--	--	--	--	--	--	--
683	0.00256	693	0.00191	--	--	--	--	--	--	--	--	--	--
683.2	0.00254	693.2	0.0019	--	--	--	--	--	--	--	--	--	--
683.4	0.00252	693.4	0.00189	--	--	--	--	--	--	--	--	--	--
683.6	0.0025	693.6	0.00188	--	--	--	--	--	--	--	--	--	--
683.8	0.00248	693.8	0.00187	--	--	--	--	--	--	--	--	--	--
684	0.00246	694	0.00187	--	--	--	--	--	--	--	--	--	--
684.2	0.00244	694.2	0.00186	--	--	--	--	--	--	--	--	--	--
684.4	0.00242	694.4	0.00185	--	--	--	--	--	--	--	--	--	--
684.6	0.0024	694.6	0.00184	--	--	--	--	--	--	--	--	--	--
684.8	0.00238	694.8	0.00184	--	--	--	--	--	--	--	--	--	--
685	0.00236	695	0.00183	--	--	--	--	--	--	--	--	--	--
685.2	0.00234	695.2	0.00182	--	--	--	--	--	--	--	--	--	--
685.4	0.00232	695.4	0.00181	--	--	--	--	--	--	--	--	--	--
685.6	0.0023	695.6	0.0018	--	--	--	--	--	--	--	--	--	--
685.8	0.00229	695.8	0.0018	--	--	--	--	--	--	--	--	--	--
686	0.00227	696	0.00179	--	--	--	--	--	--	--	--	--	--
686.2	0.00225	696.2	0.00178	--	--	--	--	--	--	--	--	--	--
686.4	0.00223	696.4	0.00178	--	--	--	--	--	--	--	--	--	--
686.6	0.00221	696.6	0.00177	--	--	--	--	--	--	--	--	--	--
686.8	0.0022	696.8	0.00176	--	--	--	--	--	--	--	--	--	--
687	0.00218	697	0.00176	--	--	--	--	--	--	--	--	--	--
687.2	0.00216	697.2	0.00175	--	--	--	--	--	--	--	--	--	--
687.4	0.00214	697.4	0.00175	--	--	--	--	--	--	--	--	--	--
687.6	0.00213	697.6	0.00174	--	--	--	--	--	--	--	--	--	--
687.8	0.00211	697.8	0.00174	--	--	--	--	--	--	--	--	--	--
688	0.00209	698	0.00174	--	--	--	--	--	--	--	--	--	--
688.2	0.00208	698.2	0.00174	--	--	--	--	--	--	--	--	--	--
688.4	0.00206	698.4	0.00174	--	--	--	--	--	--	--	--	--	--
688.6	0.00204	698.6	0.00174	--	--	--	--	--	--	--	--	--	--
688.8	0.00203	698.8	0.00174	--	--	--	--	--	--	--	--	--	--
689	0.00201	699	0.00174	--	--	--	--	--	--	--	--	--	--
689.2	0.00199	699.2	0.00175	--	--	--	--	--	--	--	--	--	--
689.4	0.00198	699.4	0.00176	--	--	--	--	--	--	--	--	--	--
689.6	0.00196	699.6	0.00176	--	--	--	--	--	--	--	--	--	--
689.8	0.00194	699.8	0.00177	--	--	--	--	--	--	--	--	--	--
690	0.00193	700	0.00179	--	--	--	--	--	--	--	--	--	--
690.2	0.00191	--	--	--	--	--	--	--	--	--	--	--	--
690.4	0.0019	--	--	--	--	--	--	--	--	--	--	--	--
690.6	0.00188	--	--	--	--	--	--	--	--	--	--	--	--
690.8	0.00187	--	--	--	--	--	--	--	--	--	--	--	--
691	0.00185	--	--	--	--	--	--	--	--	--	--	--	--
691.2	0.00183	--	--	--	--	--	--	--	--	--	--	--	--
691.4	0.00182	--	--	--	--	--	--	--	--	--	--	--	--
691.6	0.00181	--	--	--	--	--	--	--	--	--	--	--	--
691.8	0.00179	--	--	--	--	--	--	--	--	--	--	--	--
692	0.00178	--	--	--	--	--	--	--	--	--	--	--	--
692.2	0.00176	--	--	--	--	--	--	--	--	--	--	--	--
692.4	0.00175	--	--	--	--	--	--	--	--	--	--	--	--
692.6	0.00173	--	--	--	--	--	--	--	--	--	--	--	--
692.8	0.00172	--	--	--	--	--	--	--	--	--	--	--	--
693	0.00171	--	--	--	--	--	--	--	--	--	--	--	--
693.2	0.00169	--	--	--	--	--	--	--	--	--	--	--	--
693.4	0.00168	--	--	--	--	--	--	--	--	--	--	--	--
693.6	0.00167	--	--	--	--	--	--	--	--	--	--	--	--
693.8	0.00166	--	--	--	--	--	--	--	--	--	--	--	--
694	0.00165	--	--	--	--	--	--	--	--	--	--	--	--
694.2	0.00163	--	--	--	--	--	--	--	--	--	--	--	--
694.4	0.00162	--	--	--	--	--	--	--	--	--	--	--	--
694.6	0.00161	--	--	--	--	--	--	--	--	--	--	--	--
694.8	0.0016	--	--	--	--	--	--	--	--	--	--	--	--
695	0.00159	--	--	--	--	--	--	--	--	--	--	--	--
695.2	0.00158	--	--	--	--	--	--	--	--	--	--	--	--
695.4	0.00157	--	--	--	--	--	--	--	--	--	--	--	--
695.6	0.00156	--	--	--	--	--	--	--	--	--	--	--	--
695.8	0.00155	--	--	--	--	--	--	--	--	--	--	--	--
696	0.00154	--	--	--	--	--	--	--	--	--	--	--	--
696.2	0.00154	--	--	--	--	--	--	--	--	--	--	--	--
696.4	0.00153	--	--	--	--	--	--	--	--	--	--	--	--
696.6	0.00152	--	--	--	--	--	--	--	--	--	--	--	--
696.8	0.00152	--	--	--	--	--	--	--	--	--	--	--	--
697	0.00151	--	--	--	--	--	--	--	--	--	--	--	--
697.2	0.00151	--	--	--	--	--	--	--	--	--	--	--	--
697.4	0.0015	--	--	--	--	--	--	--	--	--	--	--	--
697.6	0.0015	--	--	--	--	--	--	--	--	--	--	--	--
697.8	0.0015	--	--	--	--	--	--	--	--	--	--	--	--
698	0.0015	--	--	--	--	--	--	--	--	--	--	--	--
698.2	0.0015	--	--	--	--	--	--	--	--	--	--	--	--
698.4	0.0015	--	--	--	--	--	--	--	--	--	--	--	--
698.6	0.0015	--	--	--	--	--	--	--	--	--	--	--	--
698.8	0.0015	--	--	--	--	--	--	--	--	--	--	--	--
699	0.0015	--	--	--	--	--	--	--	--	--	--	--	--
699.2	0.00151	--	--	--	--	--	--	--	--	--	--	--	--
[truncated: 205 more rows]

## Sheet: Fig.2b
CIE(P1-1/50)
Ex=300-360 nm
Wavelength	Intensity	Wavelength	Intensity	Wavelength	Intensity	Wavelength	Intensity	Wavelength	Intensity	Wavelength	Intensity	Wavelength	Intensity
310	3.769	320	3.222	330	3.734	340	4.637	350	5.205	360	7.658	370	16.05
311	2.624	321	2.311	331	2.598	341	3.259	351	3.928	361	7.132	371	16.66
312	1.665	322	1.544	332	1.695	342	2.224	352	3.09	362	6.944	372	17.79
313	0.895	323	0.925	333	1.009	343	1.488	353	2.625	363	7.077	373	19.35
314	0.316	324	0.456	334	0.521	344	1.008	354	2.466	364	7.513	374	21.25
315	-0.08	325	0.133	335	0.21	345	0.738	355	2.548	365	8.224	375	23.41
316	-0.314	326	-0.062	336	0.046	346	0.632	356	2.812	366	9.18	376	25.76
317	-0.42	327	-0.16	337	-0.009	347	0.646	357	3.21	367	10.34	377	28.24
318	-0.438	328	-0.193	338	0.009	348	0.741	358	3.7	368	11.67	378	30.81
319	-0.408	329	-0.194	339	0.062	349	0.884	359	4.251	369	13.14	379	33.43
320	-0.363	330	-0.187	340	0.122	350	1.054	360	4.845	370	14.72	380	36.06
321	-0.322	331	-0.183	341	0.171	351	1.241	361	5.471	371	16.4	381	38.7
322	-0.291	332	-0.184	342	0.203	352	1.441	362	6.129	372	18.18	382	41.33
323	-0.269	333	-0.185	343	0.22	353	1.657	363	6.824	373	20.05	383	43.92
324	-0.25	334	-0.181	344	0.228	354	1.893	364	7.57	374	21.99	384	46.48
325	-0.23	335	-0.168	345	0.24	355	2.152	365	8.379	375	23.99	385	48.98
326	-0.208	336	-0.148	346	0.265	356	2.436	366	9.267	376	26.04	386	51.41
327	-0.183	337	-0.124	347	0.308	357	2.748	367	10.25	377	28.1	387	53.78
328	-0.161	338	-0.101	348	0.372	358	3.089	368	11.33	378	30.18	388	56.07
329	-0.146	339	-0.08	349	0.454	359	3.461	369	12.53	379	32.26	389	58.3
330	-0.141	340	-0.063	350	0.549	360	3.871	370	13.82	380	34.34	390	60.45
331	-0.147	341	-0.047	351	0.651	361	4.323	371	15.2	381	36.43	391	62.55
332	-0.163	342	-0.03	352	0.755	362	4.822	372	16.65	382	38.51	392	64.57
333	-0.184	343	-0.01	353	0.859	363	5.374	373	18.15	383	40.57	393	66.52
334	-0.202	344	0.013	354	0.966	364	5.978	374	19.67	384	42.61	394	68.39
335	-0.211	345	0.035	355	1.084	365	6.633	375	21.22	385	44.59	395	70.16
336	-0.207	346	0.056	356	1.219	366	7.334	376	22.79	386	46.51	396	71.84
337	-0.189	347	0.072	357	1.376	367	8.077	377	24.39	387	48.35	397	73.43
338	-0.159	348	0.087	358	1.557	368	8.861	378	26.05	388	50.1	398	74.93
339	-0.125	349	0.103	359	1.761	369	9.688	379	27.74	389	51.77	399	76.36
340	-0.095	350	0.126	360	1.984	370	10.57	380	29.45	390	53.35	400	77.75
341	-0.077	351	0.163	361	2.224	371	11.51	381	31.15	391	54.87	401	79.11
342	-0.074	352	0.215	362	2.483	372	12.51	382	32.81	392	56.34	402	80.45
343	-0.084	353	0.282	363	2.767	373	13.59	383	34.4	393	57.77	403	81.78
344	-0.101	354	0.361	364	3.086	374	14.72	384	35.92	394	59.19	404	83.09
345	-0.117	355	0.445	365	3.451	375	15.9	385	37.37	395	60.61	405	84.37
346	-0.123	356	0.531	366	3.872	376	17.11	386	38.76	396	62.03	406	85.63
347	-0.114	357	0.616	367	4.354	377	18.32	387	40.12	397	63.46	407	86.84
348	-0.089	358	0.703	368	4.899	378	19.54	388	41.45	398	64.88	408	88
349	-0.052	359	0.797	369	5.504	379	20.75	389	42.77	399	66.28	409	89.1
350	-0.008	360	0.905	370	6.164	380	21.95	390	44.07	400	67.65	410	90.15
351	0.036	361	1.035	371	6.872	381	23.16	391	45.37	401	68.98	411	91.14
352	0.078	362	1.19	372	7.623	382	24.37	392	46.67	402	70.29	412	92.09
353	0.117	363	1.373	373	8.41	383	25.57	393	47.97	403	71.59	413	93.01
354	0.158	364	1.579	374	9.228	384	26.76	394	49.29	404	72.87	414	93.92
355	0.206	365	1.806	375	10.07	385	27.93	395	50.64	405	74.16	415	94.86
356	0.264	366	2.051	376	10.93	386	29.09	396	52.01	406	75.46	416	95.86
357	0.336	367	2.314	377	11.82	387	30.25	397	53.42	407	76.77	417	96.97
358	0.42	368	2.599	378	12.73	388	31.42	398	54.84	408	78.1	418	98.22
359	0.514	369	2.916	379	13.67	389	32.62	399	56.27	409	79.45	419	99.65
360	0.616	370	3.272	380	14.63	390	33.83	400	57.68	410	80.84	420	101.3
361	0.723	371	3.677	381	15.63	391	35.07	401	59.09	411	82.29	421	103.1
362	0.838	372	4.135	382	16.65	392	36.32	402	60.48	412	83.83	422	105
363	0.964	373	4.647	383	17.68	393	37.6	403	61.88	413	85.48	423	107.1
364	1.103	374	5.211	384	18.7	394	38.9	404	63.31	414	87.27	424	109.2
365	1.263	375	5.825	385	19.73	395	40.24	405	64.79	415	89.22	425	111.4
366	1.447	376	6.482	386	20.76	396	41.62	406	66.35	416	91.33	426	113.6
367	1.66	377	7.176	387	21.82	397	43.03	407	68.03	417	93.63	427	115.9
368	1.904	378	7.9	388	22.93	398	44.48	408	69.85	418	96.11	428	118.3
369	2.181	379	8.648	389	24.11	399	45.94	409	71.83	419	98.77	429	120.8
370	2.49	380	9.418	390	25.39	400	47.41	410	73.96	420	101.6	430	123.6
371	2.831	381	10.21	391	26.75	401	48.9	411	76.24	421	104.7	431	126.7
372	3.201	382	11.03	392	28.2	402	50.44	412	78.66	422	107.9	432	130.2
373	3.595	383	11.88	393	29.73	403	52.06	413	81.19	423	111.4	433	134
374	4.009	384	12.78	394	31.34	404	53.78	414	83.84	424	115.2	434	138.2
375	4.442	385	13.74	395	33.03	405	55.64	415	86.62	425	119.3	435	142.7
376	4.894	386	14.78	396	34.8	406	57.63	416	89.57	426	123.7	436	147.5
377	5.373	387	15.89	397	36.67	407	59.74	417	92.73	427	128.4	437	152.5
378	5.891	388	17.1	398	38.64	408	61.96	418	96.18	428	133.5	438	157.7
379	6.46	389	18.41	399	40.73	409	64.28	419	99.99	429	139	439	163.2
380	7.094	390	19.84	400	42.93	410	66.72	420	104.2	430	144.9	440	168.9
381	7.802	391	21.38	401	45.25	411	69.29	421	108.8	431	151.2	441	174.9
382	8.586	392	23.07	402	47.69	412	72.02	422	113.9	432	158.1	442	181.3
383	9.441	393	24.89	403	50.21	413	74.92	423	119.4	433	165.4	443	188.1
384	10.36	394	26.85	404	52.8	414	77.98	424	125.4	434	173.3	444	195.3
385	11.33	395	28.94	405	55.44	415	81.23	425	131.7	435	181.7	445	203
386	12.34	396	31.16	406	58.13	416	84.69	426	138.3	436	190.5	446	211.2
387	13.39	397	33.51	407	60.86	417	88.41	427	145.4	437	199.8	447	220
388	14.5	398	36.01	408	63.68	418	92.45	428	152.8	438	209.6	448	229.2
389	15.7	399	38.67	409	66.63	419	96.88	429	160.6	439	219.9	449	239.2
390	17	400	41.52	410	69.74	420	101.7	430	168.9	440	230.8	450	249.8
391	18.44	401	44.57	411	73.07	421	107	431	177.6	441	242.5	451	261.1
392	20.07	402	47.82	412	76.62	422	112.7	432	186.9	442	254.9	452	273.1
393	21.89	403	51.26	413	80.41	423	118.8	433	196.9	443	268.1	453	285.8
394	23.93	404	54.85	414	84.41	424	125.1	434	207.5	444	282.2	454	299.1
395	26.16	405	58.56	415	88.61	425	131.7	435	219	445	297	455	312.8
396	28.56	406	62.38	416	92.98	426	138.5	436	231.2	446	312.6	456	326.9
397	31.09	407	66.3	417	97.5	427	145.6	437	244.2	447	328.8	457	341.4
398	33.72	408	70.34	418	102.2	428	153	438	258	448	345.7	458	356.4
399	36.45	409	74.56	419	107	429	160.9	439	272.7	449	363.3	459	371.8
400	39.32	410	79.01	420	112.1	430	169.3	440	288.2	450	381.7	460	387.9
401	42.38	411	83.75	421	117.4	431	178.2	441	304.4	451	401	461	404.8
402	45.71	412	88.8	422	123	432	187.8	442	321.5	452	421.3	462	422.3
403	49.39	413	94.19	423	129.1	433	198.1	443	339.3	453	442.6	463	440.7
404	53.45	414	99.9	424	135.5	434	209.1	444	357.9	454	465	464	459.6
405	57.9	415	105.9	425	142.4	435	220.9	445	377.2	455	488.3	465	479
406	62.69	416	112.2	426	149.7	436	233.3	446	397.3	456	512.5	466	498.8
407	67.83	417	118.7	427	157.4	437	246.5	447	418.2	457	537.4	467	518.7
408	73.31	418	125.6	428	165.5	438	260.2	448	440	458	563.1	468	538.8
409	79.17	419	132.9	429	173.9	439	274.6	449	462.9	459	589.4	469	559
410	85.48	420	140.6	430	182.8	440	289.7	450	487.1	460	616.2	470	579.3
411	92.32	421	148.7	431	192	441	305.4	451	512.5	461	643.5	471	599.8
412	99.74	422	157.4	432	201.6	442	321.7	452	539.3	462	671.2	472	620.4
413	107.8	423	166.6	433	211.6	443	338.8	453	567.4	463	699.2	473	641.2
414	116.4	424	176.4	434	222.1	444	356.5	454	596.6	464	727.7	474	662.3
415	125.7	425	186.6	435	233.1	445	374.8	455	626.7	465	756.5	475	683.5
416	135.6	426	197.5	436	244.6	446	393.8	456	657.5	466	785.8	476	704.8
417	146.1	427	208.9	437	256.5	447	413.2	457	688.8	467	815.6	477	726.3
418	157.5	428	220.9	438	268.9	448	433.2	458	720.5	468	845.8	478	747.7
419	169.6	429	233.6	439	281.7	449	453.9	459	752.6	469	876.5	479	768.9
420	182.6	430	246.8	440	294.9	450	475.4	460	785.1	470	907.5	480	789.9
421	196.6	431	260.5	441	308.3	451	497.8	461	818.2	471	938.5	481	810.4
422	211.4	432	274.7	442	322	452	521.1	462	851.7	472	969.5	482	830.5
423	227.3	433	289.4	443	335.9	453	545.3	463	885.9	473	1000	483	850.1
424	244.1	434	304.5	444	349.9	454	570.3	464	920.5	474	1031	484	869.2
425	261.8	435	320	445	363.9	455	595.9	465	955.5	475	1061	485	887.9
426	280.6	436	335.7	446	377.9	456	621.9	466	990.9	476	1091	486	906.1
427	300.4	437	351.6	447	391.7	457	648.2	467	1027	477	1120	487	923.9
428	321.1	438	367.7	448	405.5	458	674.8	468	1062	478	1149	488	941
429	343	439	383.8	449	419.1	459	701.6	469	1098	479	1178	489	957.5
430	365.9	440	399.9	450	432.7	460	728.7	470	1134	480	1206	490	973.1
431	389.8	441	415.8	451	446.3	461	756.1	471	1169	481	1234	491	987.8
432	414.7	442	431.6	452	460	462	784	472	1204	482	1261	492	1002
433	440.6	443	446.9	453	473.7	463	812.2	473	1239	483	1287	493	1014
434	467.3	444	461.7	454	487.7	464	840.6	474	1273	484	1312	494	1026
435	494.6	445	475.9	455	501.9	465	869.2	475	1306	485	1337	495	1037
436	522.5	446	489.4	456	516.4	466	897.7	476	1340	486	1361	496	1047
437	550.7	447	502.2	457	531.1	467	926.3	477	1372	487	1383	497	1056
438	579.1	448	514.5	458	546.1	468	954.9	478	1404	488	1405	498	1065
439	607.4	449	526.2	459	561.2	469	983.4	479	1435	489	1425	499	1072
440	635.4	450	537.5	460	576.5	470	1012	480	1465	490	1443	500	1078
441	662.7	451	548.5	461	591.8	471	1040	481	1495	491	1460	501	1083
442	689.2	452	559.1	462	607	472	1069	482	1523	492	1475	502	1088
443	714.5	453	569.3	463	622	473	1096	483	1551	493	1490	503	1091
444	738.5	454	579	464	636.9	474	1124	484	1577	494	1502	504	1093
445	761.1	455	588.3	465	651.6	475	1150	485	1603	495	1514	505	1095
446	782.1	456	597.2	466	666.1	476	1176	486	1627	496	1524	506	1096
447	801.7	457	605.9	467	680.6	477	1201	487	1650	497	1532	507	1096
448	819.9	458	614.5	468	695	478	1225	488	1672	498	1540	508	1095
449	836.8	459	623.2	469	709.3	479	1249	489	1692	499	1546	509	1094
450	852.4	460	631.9	470	723.5	480	1271	490	1711	500	1551	510	1091
451	866.9	461	640.7	471	737.4	481	1293	491	1728	501	1555	511	1088
452	880.4	462	649.5	472	751.2	482	1314	492	1743	502	1558	512	1084
453	892.8	463	658.2	473	764.6	483	1334	493	1756	503	1559	513	1078
454	904.4	464	666.7	474	777.7	484	1354	494	1767	504	1560	514	1072
455	915.1	465	674.9	475	790.4	485	1372	495	1776	505	1558	515	1066
456	925.1	466	682.9	476	802.7	486	1390	496	1784	506	1556	516	1058
457	934.4	467	690.5	477	814.4	487	1406	497	1791	507	1552	517	1050
458	943.2	468	697.7	478	825.6	488	1421	498	1797	508	1546	518	1041
459	951.7	469	704.5	479	836	489	1434	499	1801	509	1540	519	1032
460	960	470	710.8	480	845.6	490	1446	500	1804	510	1532	520	1023
461	968.2	471	716.6	481	854.6	491	1457	501	1806	511	1523	521	1013
462	976.4	472	721.8	482	862.8	492	1466	502	1806	512	1513	522	1003
463	984.6	473	726.6	483	870.6	493	1474	503	1805	513	1503	523	992
464	992.6	474	730.8	484	877.7	494	1481	504	1801	514	1492	524	980.9
465	1001	475	734.7	485	884.4	495	1488	505	1796	515	1479	525	969.3
466	1008	476	738.2	486	890.5	496	1493	506	1789	516	1467	526	957.3
467	1015	477	741.3	487	896	497	1496	507	1781	517	1453	527	944.8
468	1022	478	744	488	900.7	498	1499	508	1771	518	1438	528	932
469	1028	479	746.4	489	904.6	499	1500	509	1760	519	1423	529	918.7
470	1033	480	748.2	490	907.7	500	1499	510	1749	520	1407	530	905
471	1038	481	749.5	491	910	501	1498	511	1737	521	1391	531	890.9
472	1041	482	750.1	492	911.7	502	1494	512	1724	522	1374	532	876.6
473	1043	483	750.1	493	912.9	503	1490	513	1710	523	1357	533	862
474	1044	484	749.5	494	913.4	504	1484	514	1696	524	1338	534	847.4
475	1045	485	748.3	495	913.4	505	1477	515	1680	525	1320	535	832.7
476	1045	486	746.7	496	912.8	506	1470	516	1663	526	1301	536	818.2
477	1045	487	744.6	497	911.6	507	1461	517	1646	527	1281	537	803.8
478	1043	488	742.3	498	909.7	508	1452	518	1627	528	1261	538	789.5
479	1042	489	739.7	499	907.1	509	1442	519	1607	529	1241	539	775.2
480	1039	490	736.8	500	903.9	510	1432	520	1587	530	1221	540	760.9
481	1035	491	733.7	501	900	511	1420	521	1566	531	1201	541	746.5
482	1030	492	730.1	502	895.7	512	1408	522	1545	532	1180	542	732.1
483	1023	493	726.1	503	890.9	513	1395	523	1523	533	1160	543	717.4
484	1016	494	721.6	504	885.7	514	1381	524	1501	534	1139	544	702.8
485	1008	495	716.6	505	880.1	515	1366	525	1478	535	1118	545	688.1
486	1000	496	711.2	506	874	516	1351	526	1456	536	1097	546	673.4
487	991.8	497	705.3	507	867.3	517	1335	527	1433	537	1077	547	659
488	983.1	498	699.1	508	860	518	1319	528	1410	538	1056	548	644.8
489	974.2	499	692.7	509	852.1	519	1302	529	1386	539	1035	549	630.8
490	965	500	686.2	510	843.6	520	1285	530	1363	540	1014	550	617.1
491	955.2	501	679.7	511	834.6	521	1268	531	1340	541	993.4	551	603.6
492	944.9	502	673.1	512	825.2	522	1250	532	1316	542	972.5	552	590.3
493	934.1	503	666.5	513	815.6	523	1232	533	1292	543	951.7	553	577.1
494	923.1	504	659.6	514	805.9	524	1213	534	1268	544	931.1	554	564
495	911.8	505	652.5	515	796	525	1194	535	1243	545	910.7	555	551
496	900.5	506	644.9	516	786	526	1175	536	1219	546	890.5	556	538
497	889.3	507	637	517	775.8	527	1156	537	1194	547	870.5	557	525.1
498	878.2	508	628.7	518	765.4	528	1137	538	1170	548	850.6	558	512.1
499	867.1	509	620.2	519	754.5	529	1117	539	1145	549	830.8	559	499.2
500	856.1	510	611.5	520	743.4	530	1097	540	1121	550	811.1	560	486.4
501	845	511	602.8	521	731.8	531	1077	541	1097	551	791.5	561	473.9
502	833.7	512	594.2	522	720	532	1057	542	1073	552	772.3	562	461.6
503	822.1	513	585.7	523	708	533	1037	543	1050	553	753.3	563	449.8
504	810.2	514	577.3	524	695.9	534	1017	544	1027	554	734.8	564	438.3
505	798.1	515	568.8	525	683.8	535	996.3	545	1004	555	716.6	565	427.1
506	785.8	516	560.1	526	671.9	536	975.9	546	981.8	556	698.9	566	416.2
507	773.3	517	551.2	527	660.1	537	955.6	547	959.3	557	681.7	567	405.5
508	760.8	518	541.9	528	648.3	538	935.5	548	936.9	558	664.8	568	395
509	748.3	519	532.4	529	636.5	539	915.6	549	914.5	559	648.3	569	384.6
510	735.7	520	522.7	530	624.6	540	896.2	550	892.3	560	632.1	570	374.3
511	723.2	521	512.8	531	612.6	541	877	551	870.3	561	616.2	571	364
512	710.7	522	502.9	532	600.5	542	858.2	552	848.6	562	600.4	572	353.9
513	698.2	523	493.1	533	588.4	543	839.6	553	827.4	563	584.7	573	343.9
514	685.7	524	483.5	534	576.3	544	821.2	554	806.6	564	569.1	574	334
515	673.2	525	474.1	535	564.5	545	802.8	555	786.4	565	553.7	575	324.3
516	660.7	526	464.8	536	552.8	546	784.5	556	766.6	566	538.4	576	314.9
517	648.1	527	455.6	537	541.2	547	766.1	557	747.2	567	523.3	577	305.8
518	635.5	528	446.4	538	529.7	548	747.7	558	728.1	568	508.6	578	297.1
519	622.8	529	437.1	539	518.1	549	729.4	559	709.2	569	494.3	579	288.8
520	610	530	427.7	540	506.4	550	711.2	560	690.6	570	480.4	580	280.8
521	597	531	418.2	541	494.7	551	693.3	561	672.3	571	466.9	581	273.2
522	583.8	532	408.7	542	483	552	675.7	562	654.2	572	453.8	582	265.8
523	570.7	533	399.2	543	471.5	553	658.4	563	636.4	573	441	583	258.7
524	557.6	534	390	544	460.2	554	641.5	564	618.9	574	428.6	584	251.6
525	544.6	535	381	545	449.3	555	624.9	565	601.7	575	416.5	585	244.5
526	531.9	536	372.4	546	438.7	556	608.7	566	584.8	576	404.7	586	237.4
527	519.5	537	363.9	547	428.4	557	592.7	567	568.2	577	393	587	230.4
528	507.4	538	355.7	548	418.3	558	577.1	568	552.1	578	381.6	588	223.3
529	495.6	539	347.5	549	408.3	559	561.7	569	536.4	579	370.3	589	216.4
530	484	540	339.3	550	398.3	560	546.5	570	521.1	580	359.3	590	209.7
531	472.7	541	331.2	551	388.4	561	531.7	571	506.3	581	348.5	591	203.2
532	461.4	542	323.1	552	378.4	562	517.1	572	491.8	582	338	592	197.1
533	450.3	543	315.2	553	368.4	563	502.8	573	477.7	583	327.9	593	191.3
534	439.2	544	307.5	554	358.6	564	488.8	574	463.8	584	318.1	594	185.8
535	428.1	545	299.9	555	348.9	565	475.1	575	450.3	585	308.6	595	180.5
536	417.2	546	292.5	556	339.5	566	461.8	576	437	586	299.5	596	175.3
537	406.4	547	285.2	557	330.3	567	448.9	577	424.1	587	290.6	597	170.2
538	395.9	548	278	558	321.5	568	436.4	578	411.5	588	282	598	165.2
539	385.6	549	270.8	559	312.9	569	424.1	579	399.3	589	273.6	599	160.3
540	375.7	550	263.6	560	304.5	570	412.2	580	387.5	590	265.4	600	155.4
541	366.1	551	256.5	561	296.4	571	400.4	581	375.9	591	257.5	601	150.6
542	356.7	552	249.5	562	288.5	572	388.8	582	364.7	592	249.7	602	146
543	347.5	553	242.7	563	280.8	573	377.5	583	353.7	593	242.2	603	141.5
544	338.6	554	236.1	564	273.1	574	366.5	584	343	594	234.8	604	137.2
545	329.8	555	229.6	565	265.6	575	355.8	585	332.6	595	227.6	605	132.9
546	321.1	556	223.3	566	258.1	576	345.5	586	322.4	596	220.7	606	128.8
547	312.6	557	217.1	567	250.7	577	335.5	587	312.7	597	213.9	607	124.7
548	304.2	558	211	568	243.3	578	325.8	588	303.2	598	207.3	608	120.7
549	296	559	205.1	569	235.9	579	316.3	589	294	599	200.9	609	116.9
550	287.8	560	199.3	570	228.8	580	307	590	285.2	600	194.7	610	113.1
551	279.8	561	193.6	571	221.9	581	297.7	591	276.6	601	188.6	611	109.6
552	272	562	188.1	572	215.3	582	288.6	592	268.2	602	182.7	612	106.1
553	264.4	563	182.7	573	208.9	583	279.7	593	260	603	176.9	613	102.8
554	257	564	177.4	574	202.9	584	271	594	252	604	171.3	614	99.65
555	249.8	565	172.2	575	197.1	585	262.7	595	244.1	605	165.9	615	96.56
556	242.9	566	167.1	576	191.5	586	254.7	596	236.5	606	160.7	616	93.51
557	236.1	567	162.2	577	186.1	587	247	597	229.1	607	155.7	617	90.44
558	229.6	568	157.4	578	180.7	588	239.5	598	222	608	150.8	618	87.36
559	223.2	569	152.8	579	175.4	589	232.2	599	215.1	609	146.1	619	84.28
560	216.9	570	148.4	580	170.2	590	225	600	208.5	610	141.4	620	81.25
561	210.7	571	144.3	581	165.1	591	218.1	601	202	611	136.8	621	78.32
562	204.6	572	140.3	582	160.1	592	211.3	602	195.6	612	132.2	622	75.53
563	198.4	573	136.4	583	155.3	593	204.8	603	189.4	613	127.7	623	72.92
564	192.4	574	132.5	584	150.6	594	198.4	604	183.3	614	123.2	624	70.49
565	186.5	575	128.7	585	145.9	595	192.3	605	177.4	615	118.9	625	68.19
566	180.8	576	124.8	586	141.4	596	186.3	606	171.6	616	114.8	626	65.98
567	175.3	577	120.9	587	136.9	597	180.5	607	166.1	617	110.8	627	63.82
568	170.2	578	117	588	132.5	598	174.8	608	160.8	618	107.1	628	61.68
569	165.2	579	113.1	589	128.2	599	169.3	609	155.7	619	103.5	629	59.56
570	160.5	580	109.5	590	124.1	600	163.9	610	150.7	620	100.1	630	57.47
571	155.9	581	106.1	591	120.3	601	158.8	611	145.8	621	96.76	631	55.44
572	151.3	582	103	592	116.7	602	153.8	612	141	622	93.5	632	53.47
573	146.8	583	100.1	593	113.4	603	149	613	136.3	623	90.29	633	51.59
574	142.3	584	97.32	594	110.3	604	144.3	614	131.7	624	87.12	634	49.8
575	137.9	585	94.66	595	107.3	605	139.8	615	127.1	625	84.02	635	48.07
576	133.5	586	91.97	596	104.3	606	135.3	616	122.7	626	81.02	636	46.41
577	129.2	587	89.23	597	101.4	607	131	617	118.5	627	78.13	637	44.8
578	125	588	86.42	598	98.39	608	126.7	618	114.5	628	75.39	638	43.22
579	120.9	589	83.6	599	95.36	609	122.5	619	110.6	629	72.79	639	41.68
580	117	590	80.82	600	92.3	610	118.4	620	106.8	630	70.32	640	40.16
581	113.4	591	78.14	601	89.24	611	114.4	621	103.2	631	67.95	641	38.66
582	110	592	75.55	602	86.22	612	110.5	622	99.64	632	65.66	642	37.18
583	106.9	593	73.04	603	83.28	613	106.7	623	96.17	633	63.41	643	35.72
584	104	594	70.54	604	80.44	614	103.1	624	92.81	634	61.18	644	34.28
585	101.2	595	68.02	605	77.72	615	99.66	625	89.54	635	58.98	645	32.88
586	98.54	596	65.47	606	75.14	616	96.37	626	86.38	636	56.82	646	31.53
587	95.83	597	62.95	607	72.69	617	93.2	627	83.33	637	54.7	647	30.24
588	93.06	598	60.54	608	70.35	618	90.1	628	80.37	638	52.65	648	29.03
589	90.25	599	58.33	609	68.1	619	87.05	629	77.5	639	50.65	649	27.89
590	87.43	600	56.42	610	65.9	620	84.03	630	74.72	640	48.73	650	26.81
591	84.68	601	54.81	611	63.71	621	81.07	631	72.03	641	46.87	651	25.76
592	82.05	602	53.5	612	61.51	622	78.19	632	69.44	642	45.07	652	24.74
593	79.58	603	52.38	613	59.31	623	75.4	633	66.95	643	43.35	653	23.73
594	77.28	604	51.37	614	57.08	624	72.72	634	64.57	644	41.7	654	22.74
595	75.13	605	50.36	615	54.84	625	70.15	635	62.31	645	40.14	655	21.78
596	73.07	606	49.28	616	52.6	626	67.69	636	60.14	646	38.66	656	20.86
597	71.07	607	48.08	617	50.37	627	65.31	637	58.05	647	37.24	657	19.98
598	69.1	608	46.78	618	48.21	628	63.01	638	56	648	35.9	658	19.16
599	67.16	609	45.41	619	46.17	629	60.78	639	53.95	649	34.61	659	18.41
600	65.24	610	44	620	44.33	630	58.62	640	51.87	650	33.37	660	17.71
601	63.36	611	42.61	621	42.76	631	56.52	641	49.73	651	32.15	661	17.09
602	61.53	612	41.25	622	41.45	632	54.51	642	47.51	652	30.94	662	16.51
603	59.74	613	39.96	623	40.39	633	52.58	643	45.24	653	29.7	663	15.98
604	57.96	614	38.74	624	39.5	634	50.71	644	42.98	654	28.42	664	15.47
605	56.16	615	37.59	625	38.66	635	48.9	645	40.82	655	27.1	665	14.98
606	54.3	616	36.5	626	37.78	636	47.13	646	38.87	656	25.77	666	14.5
607	52.36	617	35.47	627	36.81	637	45.38	647	37.2	657	24.48	667	14.02
608	50.33	618	34.48	628	35.75	638	43.66	648	35.84	658	23.29	668	13.54
609	48.25	619	33.5	629	34.61	639	41.97	649	34.75	659	22.26	669	13.07
610	46.14	620	32.52	630	33.48	640	40.35	650	33.84	660	21.38	670	12.62
611	44.06	621	31.51	631	32.39	641	38.83	651	32.98	661	20.66	671	12.2
612	42.04	622	30.46	632	31.39	642	37.46	652	32.08	662	20.05	672	11.78
613	40.13	623	29.36	633	30.49	643	36.21	653	31.05	663	19.48	673	11.38
614	38.34	624	28.23	634	29.68	644	35.09	654	29.9	664	18.92	674	10.97
615	36.68	625	27.09	635	28.93	645	34.04	655	28.67	665	18.34	675	10.57
616	35.18	626	25.99	636	28.21	646	33.03	656	27.41	666	17.72	676	10.17
617	33.82	627	24.94	637	27.52	647	32.03	657	26.19	667	17.07	677	9.781
618	32.59	628	23.96	638	26.83	648	31.02	658	25.05	668	16.42	678	9.402
619	31.46	629	23.04	639	26.12	649	30.03	659	24.02	669	15.78	679	9.041
620	30.41	630	22.16	640	25.39	650	29.07	660	23.11	670	15.16	680	8.698
621	29.4	631	21.3	641	24.61	651	28.18	661	22.3	671	14.56	681	8.371
622	28.4	632	20.43	642	23.79	652	27.36	662	21.58	672	14	682	8.058
623	27.4	633	19.52	643	22.91	653	26.61	663	20.94	673	13.47	683	7.758
624	26.41	634	18.59	644	21.99	654	25.92	664	20.38	674	12.97	684	7.47
625	25.46	635	17.66	645	21.05	655	25.27	665	19.86	675	12.51	685	7.197
626	24.56	636	16.77	646	20.11	656	24.64	666	19.38	676	12.07	686	6.936
627	23.72	637	15.95	647	19.2	657	24.02	667	18.92	677	11.65	687	6.686
628	22.93	638	15.23	648	18.33	658	23.39	668	18.48	678	11.24	688	6.445
629	22.19	639	14.6	649	17.5	659	22.74	669	18.04	679	10.85	689	6.211
630	21.47	640	14.07	650	16.72	660	22.07	670	17.62	680	10.46	690	5.983
631	20.74	641	13.59	651	15.97	661	21.37	671	17.2	681	10.08	691	5.76
632	20.01	642	13.15	652	15.23	662	20.64	672	16.8	682	9.739	692	5.543
633	19.27	643	12.72	653	14.52	663	19.87	673	16.42	683	9.434	693	5.335
634	18.55	644	12.29	654	13.81	664	19.07	674	16.07	684	9.175	694	5.135
635	17.85	645	11.86	655	13.12	665	18.26	675	15.75	685	8.965	695	4.944
636	17.18	646	11.42	656	12.47	666	17.44	676	15.45	686	8.799	696	4.762
637	16.53	647	11	657	11.86	667	16.64	677	15.17	687	8.666	697	4.588
638	15.9	648	10.59	658	11.3	668	15.86	678	14.88	688	8.557	698	4.421
639	15.28	649	10.19	659	10.8	669	15.1	679	14.56	689	8.462	699	4.259
640	14.68	650	9.811	660	10.36	670	14.37	680	14.2	690	8.377	700	4.101
641	14.1	651	9.444	661	9.962	671	13.66	681	13.8	691	8.3
642	13.56	652	9.093	662	9.602	672	12.97	682	13.34	692	8.235
643	13.08	653	8.758	663	9.264	673	12.31	683	12.84	693	8.186
644	12.64	654	8.437	664	8.934	674	11.66	684	12.3	694	8.159
645	12.25	655	8.128	665	8.604	675	11.04	685	11.75	695	8.155
646	11.89	656	7.824	666	8.27	676	10.45	686	11.2	696	8.173
647	11.54	657	7.52	667	7.935	677	9.909	687	10.66	697	8.207
648	11.18	658	7.216	668	7.603	678	9.421	688	10.14	698	8.245
649	10.8	659	6.912	669	7.283	679	8.989	689	9.638	699	8.278
650	10.42	660	6.615	670	6.979	680	8.608	690	9.148	700	8.291
651	10.03	661	6.33	671	6.693	681	8.269	691	8.662
652	9.658	662	6.064	672	6.426	682	7.96	692	8.179
653	9.298	663	5.818	673	6.174	683	7.67	693	7.705
654	8.951	664	5.593	674	5.936	684	7.391	694	7.255
655	8.613	665	5.385	675	5.709	685	7.118	695	6.845
656	8.277	666	5.191	676	5.49	686	6.85	696	6.482
657	7.938	667	5.008	677	5.278	687	6.59	697	6.161
658	7.599	668	4.83	678	5.075	688	6.339	698	5.867
659	7.268	669	4.654	679	4.882	689	6.097	699	5.571
660	6.957	670	4.475	680	4.699	690	5.866	700	5.247
661	6.673	671	4.291	681	4.528	691	5.646
662	6.418	672	4.101	682	4.368	692	5.44
663	6.187	673	3.909	683	4.216	693	5.25
664	5.969	674	3.724	684	4.066	694	5.08
665	5.752	675	3.553	685	3.914	695	4.927
666	5.527	676	3.403	686	3.754	696	4.787
667	5.291	677	3.273	687	3.59	697	4.643
668	5.049	678	3.16	688	3.428	698	4.475
669	4.807	679	3.057	689	3.277	699	4.254
670	4.576	680	2.954	690	3.144	700	3.952
671	4.36	681	2.846	691	3.029
672	4.165	682	2.734	692	2.923
673	3.987	683	2.619	693	2.81
674	3.824	684	2.507	694	2.675
675	3.67	685	2.404	695	2.51
676	3.521	686	2.309	696	2.324
677	3.374	687	2.22	697	2.144
678	3.23	688	2.131	698	2.017
679	3.09	689	2.038	699	1.997
680	2.959	690	1.937	700	2.144
681	2.836	691	1.827
682	2.721	692	1.711
683	2.608	693	1.595
684	2.492	694	1.482
685	2.368	695	1.381
686	2.236	696	1.298
687	2.1	697	1.24
688	1.968	698	1.218
689	1.848	699	1.242
690	1.747	700	1.323
691	1.666
692	1.605
693	1.556
694	1.513
695	1.472
696	1.432
697	1.397
698	1.377
699	1.383
700	1.428

## Sheet: Fig.2c
Lifetime
Ex=300 nm		Ex=365 nm
Start	0	Start	0
Stop	9998750000	Stop	3999500000
Step	1250000	Step	500000
Fixed/Offset		Fixed/Offset
XAxis	Time(ns)	XAxis	Time(ns)
YAxis	Counts	YAxis	Counts
--		--
0	10090	0	10892
1250000	550	500000	185
2500000	420	1000000	155
3750000	347	1500000	96
5000000	345	2000000	98
6250000	304	2500000	90
7500000	298	3000000	81
8750000	278	3500000	65
10000000	273	4000000	69
11250000	256	4500000	69
12500000	246	5000000	72
13750000	237	5500000	61
15000000	215	6000000	60
16250000	230	6500000	66
17500000	194	7000000	61
18750000	192	7500000	41
20000000	210	8000000	36
21250000	176	8500000	48
22500000	164	9000000	50
23750000	187	9500000	57
25000000	162	10000000	60
26250000	172	10500000	56
27500000	181	11000000	70
28750000	179	11500000	47
30000000	160	12000000	53
31250000	160	12500000	44
32500000	172	13000000	41
33750000	160	13500000	39
35000000	141	14000000	41
36250000	121	14500000	61
37500000	157	15000000	50
38750000	144	15500000	43
40000000	121	16000000	44
41250000	155	16500000	45
42500000	127	17000000	36
43750000	124	17500000	51
45000000	140	18000000	37
46250000	104	18500000	53
47500000	124	19000000	49
48750000	145	19500000	38
50000000	129	20000000	37
51250000	135	20500000	44
52500000	117	21000000	48
53750000	118	21500000	40
55000000	121	22000000	31
56250000	117	22500000	46
57500000	118	23000000	38
58750000	142	23500000	36
60000000	108	24000000	41
61250000	109	24500000	42
62500000	118	25000000	33
63750000	108	25500000	26
65000000	110	26000000	41
66250000	108	26500000	43
67500000	108	27000000	38
68750000	98	27500000	49
70000000	130	28000000	48
71250000	121	28500000	35
72500000	94	29000000	32
73750000	105	29500000	30
75000000	126	30000000	36
76250000	101	30500000	37
77500000	91	31000000	34
78750000	103	31500000	37
80000000	102	32000000	33
81250000	106	32500000	32
82500000	84	33000000	30
83750000	96	33500000	37
85000000	91	34000000	30
86250000	114	34500000	36
87500000	99	35000000	43
88750000	107	35500000	30
90000000	84	36000000	35
91250000	106	36500000	35
92500000	73	37000000	36
93750000	101	37500000	43
95000000	104	38000000	39
96250000	99	38500000	23
97500000	114	39000000	33
98750000	109	39500000	23
100000000	88	40000000	38
101250000	97	40500000	28
102500000	94	41000000	40
103750000	71	41500000	33
105000000	93	42000000	34
106250000	108	42500000	34
107500000	86	43000000	36
108750000	85	43500000	40
110000000	80	44000000	47
111250000	77	44500000	18
112500000	94	45000000	34
113750000	103	45500000	21
115000000	92	46000000	51
116250000	89	46500000	25
117500000	66	47000000	25
118750000	82	47500000	25
120000000	86	48000000	42
121250000	85	48500000	32
122500000	73	49000000	16
123750000	93	49500000	29
125000000	95	50000000	24
126250000	76	50500000	26
127500000	93	51000000	32
128750000	82	51500000	35
130000000	81	52000000	30
131250000	70	52500000	22
132500000	69	53000000	31
133750000	78	53500000	27
135000000	66	54000000	24
136250000	68	54500000	34
137500000	83	55000000	31
138750000	78	55500000	21
140000000	80	56000000	29
141250000	76	56500000	37
142500000	76	57000000	19
143750000	69	57500000	26
145000000	88	58000000	28
146250000	70	58500000	26
147500000	68	59000000	27
148750000	64	59500000	29
150000000	84	60000000	28
151250000	72	60500000	25
152500000	76	61000000	30
153750000	68	61500000	24
155000000	74	62000000	34
156250000	63	62500000	31
157500000	62	63000000	21
158750000	66	63500000	28
160000000	70	64000000	19
161250000	64	64500000	34
162500000	92	65000000	29
163750000	83	65500000	27
165000000	66	66000000	23
166250000	65	66500000	28
167500000	61	67000000	27
168750000	67	67500000	23
170000000	67	68000000	25
171250000	73	68500000	21
172500000	72	69000000	27
173750000	64	69500000	22
175000000	65	70000000	15
176250000	64	70500000	24
177500000	66	71000000	31
178750000	68	71500000	27
180000000	74	72000000	28
181250000	70	72500000	23
182500000	78	73000000	30
183750000	63	73500000	18
185000000	73	74000000	23
186250000	60	74500000	23
187500000	71	75000000	19
188750000	71	75500000	27
190000000	66	76000000	28
191250000	57	76500000	32
192500000	73	77000000	25
193750000	60	77500000	28
195000000	67	78000000	27
196250000	71	78500000	33
197500000	66	79000000	31
198750000	46	79500000	26
200000000	65	80000000	27
201250000	62	80500000	25
202500000	62	81000000	28
203750000	62	81500000	17
205000000	58	82000000	29
206250000	77	82500000	20
207500000	67	83000000	23
208750000	65	83500000	27
210000000	70	84000000	22
211250000	59	84500000	16
212500000	65	85000000	29
213750000	69	85500000	27
215000000	73	86000000	19
216250000	75	86500000	24
217500000	68	87000000	17
218750000	69	87500000	23
220000000	69	88000000	34
221250000	59	88500000	18
222500000	55	89000000	28
223750000	66	89500000	27
225000000	66	90000000	32
226250000	53	90500000	16
227500000	64	91000000	27
228750000	57	91500000	31
230000000	62	92000000	14
231250000	48	92500000	26
232500000	57	93000000	25
233750000	40	93500000	21
235000000	68	94000000	25
236250000	41	94500000	27
237500000	60	95000000	25
238750000	56	95500000	26
240000000	56	96000000	18
241250000	56	96500000	25
242500000	66	97000000	27
243750000	66	97500000	29
245000000	58	98000000	30
246250000	72	98500000	24
247500000	63	99000000	16
248750000	54	99500000	20
250000000	56	100000000	21
251250000	64	100500000	24
252500000	40	101000000	13
253750000	46	101500000	23
255000000	60	102000000	29
256250000	52	102500000	19
257500000	57	103000000	19
258750000	63	103500000	23
260000000	58	104000000	27
261250000	55	104500000	24
262500000	43	105000000	19
263750000	56	105500000	24
265000000	43	106000000	22
266250000	53	106500000	19
267500000	44	107000000	17
268750000	46	107500000	12
270000000	46	108000000	27
271250000	57	108500000	24
272500000	48	109000000	24
273750000	53	109500000	21
275000000	60	110000000	25
276250000	61	110500000	18
277500000	48	111000000	25
278750000	54	111500000	19
280000000	49	112000000	22
281250000	63	112500000	25
282500000	57	113000000	20
283750000	47	113500000	14
285000000	53	114000000	30
286250000	47	114500000	29
287500000	59	115000000	18
288750000	43	115500000	15
290000000	60	116000000	19
291250000	47	116500000	29
292500000	51	117000000	19
293750000	53	117500000	26
295000000	54	118000000	26
296250000	64	118500000	20
297500000	41	119000000	13
298750000	54	119500000	24
300000000	48	120000000	17
301250000	39	120500000	20
302500000	56	121000000	19
303750000	38	121500000	22
305000000	47	122000000	28
306250000	55	122500000	23
307500000	61	123000000	12
308750000	46	123500000	20
310000000	58	124000000	16
311250000	61	124500000	20
312500000	49	125000000	22
313750000	53	125500000	23
315000000	48	126000000	18
316250000	56	126500000	19
317500000	46	127000000	34
318750000	46	127500000	17
320000000	53	128000000	14
321250000	60	128500000	30
322500000	46	129000000	13
323750000	52	129500000	21
325000000	45	130000000	17
326250000	43	130500000	22
327500000	49	131000000	19
328750000	44	131500000	12
330000000	27	132000000	32
331250000	40	132500000	18
332500000	43	133000000	23
333750000	40	133500000	17
335000000	55	134000000	14
336250000	63	134500000	18
337500000	61	135000000	17
338750000	44	135500000	15
340000000	40	136000000	18
341250000	55	136500000	22
342500000	58	137000000	20
343750000	45	137500000	25
345000000	57	138000000	21
346250000	44	138500000	16
347500000	51	139000000	23
348750000	45	139500000	18
350000000	39	140000000	22
351250000	48	140500000	12
352500000	47	141000000	25
353750000	52	141500000	19
355000000	49	142000000	16
356250000	39	142500000	22
357500000	53	143000000	32
358750000	50	143500000	11
360000000	38	144000000	20
361250000	43	144500000	16
362500000	44	145000000	12
363750000	46	145500000	16
365000000	54	146000000	13
366250000	36	146500000	25
367500000	38	147000000	18
368750000	42	147500000	23
370000000	41	148000000	14
371250000	44	148500000	29
372500000	49	149000000	17
373750000	38	149500000	19
375000000	56	150000000	27
376250000	45	150500000	13
377500000	43	151000000	13
378750000	37	151500000	21
380000000	50	152000000	21
381250000	46	152500000	23
382500000	39	153000000	21
383750000	48	153500000	18
385000000	54	154000000	15
386250000	50	154500000	12
387500000	50	155000000	15
388750000	31	155500000	16
390000000	48	156000000	19
391250000	35	156500000	23
392500000	45	157000000	24
393750000	29	157500000	27
395000000	53	158000000	19
396250000	50	158500000	22
397500000	37	159000000	19
398750000	38	159500000	26
400000000	47	160000000	17
401250000	44	160500000	20
402500000	39	161000000	12
403750000	40	161500000	19
405000000	48	162000000	19
406250000	39	162500000	17
407500000	44	163000000	15
408750000	35	163500000	16
410000000	35	164000000	17
411250000	39	164500000	28
412500000	34	165000000	18
413750000	32	165500000	20
415000000	40	166000000	11
416250000	34	166500000	14
417500000	41	167000000	21
418750000	49	167500000	11
420000000	41	168000000	21
421250000	39	168500000	22
422500000	30	169000000	20
423750000	49	169500000	15
425000000	37	170000000	18
426250000	34	170500000	20
427500000	35	171000000	16
428750000	45	171500000	15
430000000	39	172000000	18
431250000	53	172500000	12
432500000	30	173000000	13
433750000	31	173500000	16
435000000	53	174000000	12
436250000	36	174500000	14
437500000	36	175000000	17
438750000	37	175500000	14
440000000	58	176000000	17
441250000	38	176500000	17
442500000	40	177000000	20
443750000	48	177500000	14
445000000	40	178000000	12
446250000	37	178500000	17
447500000	42	179000000	13
448750000	43	179500000	15
450000000	34	180000000	14
451250000	36	180500000	15
452500000	57	181000000	13
453750000	40	181500000	24
455000000	44	182000000	19
456250000	45	182500000	14
457500000	49	183000000	19
458750000	28	183500000	23
460000000	52	184000000	20
461250000	48	184500000	25
462500000	38	185000000	19
463750000	47	185500000	19
465000000	41	186000000	12
466250000	35	186500000	14
467500000	43	187000000	18
468750000	33	187500000	19
470000000	39	188000000	17
471250000	42	188500000	26
472500000	33	189000000	19
473750000	42	189500000	19
475000000	44	190000000	14
476250000	30	190500000	17
477500000	34	191000000	19
478750000	43	191500000	15
480000000	39	192000000	18
481250000	27	192500000	19
482500000	30	193000000	14
483750000	44	193500000	19
485000000	31	194000000	16
486250000	35	194500000	15
487500000	35	195000000	20
488750000	40	195500000	15
490000000	37	196000000	14
491250000	25	196500000	19
492500000	34	197000000	15
493750000	32	197500000	12
495000000	28	198000000	12
496250000	48	198500000	13
497500000	48	199000000	11
498750000	39	199500000	21
500000000	37	200000000	15
501250000	37	200500000	12
502500000	33	201000000	19
503750000	34	201500000	20
505000000	34	202000000	22
506250000	41	202500000	14
507500000	36	203000000	23
508750000	42	203500000	14
510000000	27	204000000	16
511250000	34	204500000	16
512500000	28	205000000	16
513750000	39	205500000	10
515000000	40	206000000	16
516250000	46	206500000	11
517500000	41	207000000	10
518750000	39	207500000	15
520000000	47	208000000	15
521250000	40	208500000	13
522500000	40	209000000	18
523750000	47	209500000	17
525000000	29	210000000	18
526250000	42	210500000	10
527500000	37	211000000	6
528750000	48	211500000	21
530000000	37	212000000	11
531250000	38	212500000	19
532500000	30	213000000	16
533750000	43	213500000	14
535000000	39	214000000	13
536250000	41	214500000	9
537500000	39	215000000	19
538750000	35	215500000	11
540000000	38	216000000	12
541250000	45	216500000	11
542500000	30	217000000	23
543750000	47	217500000	13
545000000	34	218000000	15
546250000	31	218500000	18
547500000	31	219000000	13
548750000	39	219500000	9
550000000	41	220000000	12
551250000	31	220500000	12
552500000	37	221000000	15
553750000	35	221500000	14
555000000	29	222000000	16
556250000	38	222500000	12
557500000	27	223000000	9
558750000	36	223500000	12
560000000	41	224000000	11
561250000	43	224500000	16
562500000	46	225000000	17
563750000	34	225500000	15
565000000	33	226000000	19
566250000	31	226500000	17
567500000	33	227000000	18
568750000	43	227500000	10
570000000	34	228000000	18
571250000	33	228500000	14
572500000	36	229000000	13
573750000	27	229500000	17
575000000	37	230000000	7
576250000	34	230500000	20
577500000	45	231000000	11
578750000	31	231500000	18
580000000	34	232000000	9
581250000	34	232500000	9
582500000	38	233000000	19
583750000	47	233500000	15
585000000	33	234000000	17
586250000	32	234500000	14
587500000	34	235000000	11
588750000	33	235500000	9
590000000	43	236000000	23
591250000	42	236500000	13
592500000	27	237000000	15
593750000	31	237500000	14
595000000	38	238000000	8
596250000	33	238500000	10
597500000	35	239000000	12
598750000	38	239500000	15
600000000	38	240000000	11
601250000	33	240500000	10
602500000	37	241000000	9
603750000	37	241500000	10
605000000	27	242000000	16
606250000	31	242500000	13
607500000	32	243000000	12
608750000	28	243500000	19
610000000	31	244000000	10
611250000	30	244500000	17
612500000	36	245000000	13
613750000	27	245500000	18
615000000	25	246000000	15
616250000	35	246500000	16
617500000	44	247000000	15
618750000	31	247500000	22
620000000	33	248000000	7
621250000	40	248500000	8
622500000	40	249000000	11
623750000	34	249500000	14
625000000	31	250000000	15
626250000	28	250500000	17
627500000	36	251000000	6
628750000	37	251500000	18
630000000	37	252000000	10
631250000	27	252500000	13
632500000	38	253000000	17
633750000	30	253500000	16
635000000	34	254000000	17
636250000	25	254500000	15
637500000	32	255000000	12
638750000	33	255500000	12
640000000	32	256000000	12
641250000	29	256500000	15
642500000	26	257000000	17
643750000	30	257500000	12
645000000	26	258000000	14
646250000	35	258500000	19
647500000	30	259000000	16
648750000	19	259500000	18
650000000	29	260000000	13
651250000	27	260500000	20
652500000	35	261000000	20
653750000	33	261500000	18
655000000	37	262000000	13
656250000	29	262500000	13
657500000	34	263000000	13
658750000	33	263500000	12
660000000	49	264000000	11
661250000	26	264500000	18
662500000	38	265000000	12
663750000	23	265500000	21
665000000	28	266000000	11
666250000	28	266500000	11
667500000	28	267000000	12
668750000	36	267500000	19
670000000	25	268000000	5
671250000	33	268500000	15
672500000	39	269000000	12
673750000	19	269500000	8
675000000	35	270000000	14
676250000	33	270500000	13
677500000	30	271000000	3
678750000	37	271500000	11
680000000	31	272000000	13
681250000	23	272500000	14
682500000	26	273000000	20
683750000	27	273500000	10
685000000	27	274000000	5
686250000	31	274500000	17
687500000	38	275000000	4
688750000	28	275500000	11
690000000	31	276000000	13
691250000	26	276500000	12
692500000	26	277000000	7
693750000	35	277500000	16
695000000	34	278000000	15
696250000	25	278500000	18
697500000	29	279000000	16
698750000	35	279500000	11
700000000	25	280000000	14
701250000	30	280500000	19
702500000	45	281000000	12
703750000	32	281500000	6
705000000	17	282000000	12
706250000	22	282500000	17
707500000	39	283000000	10
708750000	28	283500000	7
710000000	28	284000000	11
711250000	31	284500000	9
712500000	37	285000000	14
713750000	35	285500000	11
715000000	40	286000000	7
716250000	30	286500000	12
717500000	25	287000000	9
718750000	27	287500000	11
720000000	28	288000000	15
721250000	24	288500000	11
722500000	27	289000000	6
723750000	32	289500000	13
725000000	32	290000000	11
726250000	29	290500000	12
727500000	32	291000000	10
728750000	25	291500000	8
730000000	29	292000000	12
731250000	43	292500000	12
732500000	28	293000000	12
733750000	30	293500000	15
735000000	19	294000000	9
736250000	22	294500000	12
737500000	21	295000000	17
738750000	25	295500000	15
740000000	35	296000000	16
741250000	22	296500000	10
742500000	29	297000000	12
743750000	24	297500000	6
745000000	24	298000000	11
746250000	26	298500000	12
747500000	31	299000000	14
748750000	25	299500000	13
750000000	22	300000000	18
751250000	24	300500000	5
752500000	28	301000000	13
753750000	32	301500000	11
755000000	38	302000000	8
756250000	24	302500000	10
757500000	27	303000000	14
758750000	35	303500000	8
760000000	21	304000000	9
761250000	38	304500000	16
762500000	16	305000000	13
763750000	35	305500000	10
765000000	40	306000000	8
766250000	39	306500000	6
767500000	19	307000000	18
768750000	37	307500000	7
770000000	23	308000000	14
771250000	26	308500000	7
772500000	20	309000000	9
773750000	24	309500000	14
775000000	33	310000000	13
776250000	22	310500000	17
777500000	38	311000000	16
778750000	21	311500000	13
780000000	27	312000000	13
781250000	28	312500000	7
782500000	23	313000000	12
783750000	35	313500000	6
785000000	29	314000000	10
786250000	33	314500000	12
787500000	18	315000000	8
788750000	28	315500000	10
790000000	27	316000000	7
791250000	24	316500000	12
792500000	30	317000000	7
793750000	29	317500000	17
795000000	24	318000000	20
796250000	30	318500000	13
797500000	17	319000000	11
798750000	34	319500000	10
800000000	21	320000000	8
801250000	19	320500000	18
802500000	27	321000000	9
803750000	29	321500000	9
805000000	21	322000000	14
806250000	31	322500000	6
807500000	30	323000000	10
808750000	24	323500000	13
810000000	33	324000000	7
811250000	23	324500000	13
812500000	31	325000000	3
813750000	26	325500000	11
815000000	34	326000000	10
816250000	26	326500000	8
817500000	30	327000000	13
818750000	17	327500000	13
820000000	23	328000000	12
821250000	27	328500000	5
822500000	22	329000000	4
823750000	23	329500000	8
825000000	34	330000000	8
826250000	32	330500000	9
827500000	24	331000000	7
828750000	21	331500000	10
830000000	28	332000000	13
831250000	29	332500000	6
832500000	33	333000000	16
833750000	25	333500000	11
835000000	26	334000000	7
836250000	24	334500000	8
837500000	22	335000000	10
838750000	23	335500000	8
840000000	23	336000000	15
841250000	24	336500000	14
842500000	33	337000000	15
843750000	30	337500000	9
845000000	28	338000000	12
846250000	21	338500000	10
847500000	25	339000000	9
848750000	32	339500000	9
850000000	22	340000000	12
851250000	32	340500000	11
852500000	20	341000000	11
853750000	24	341500000	7
855000000	16	342000000	5
856250000	27	342500000	21
857500000	31	343000000	8
858750000	26	343500000	15
860000000	35	344000000	6
861250000	25	344500000	14
862500000	20	345000000	12
863750000	23	345500000	11
865000000	25	346000000	12
866250000	31	346500000	10
867500000	18	347000000	7
868750000	24	347500000	14
870000000	35	348000000	10
871250000	30	348500000	3
872500000	25	349000000	10
873750000	23	349500000	7
875000000	27	350000000	15
876250000	21	350500000	17
877500000	32	351000000	16
878750000	18	351500000	11
880000000	39	352000000	12
881250000	20	352500000	8
882500000	22	353000000	11
883750000	17	353500000	13
885000000	23	354000000	12
886250000	19	354500000	14
887500000	30	355000000	6
888750000	28	355500000	11
890000000	31	356000000	6
891250000	23	356500000	12
892500000	34	357000000	7
893750000	28	357500000	15
895000000	34	358000000	12
896250000	25	358500000	14
897500000	29	359000000	11
898750000	25	359500000	18
900000000	22	360000000	9
901250000	23	360500000	8
902500000	26	361000000	16
903750000	16	361500000	12
905000000	28	362000000	6
906250000	25	362500000	4
907500000	26	363000000	6
908750000	23	363500000	8
910000000	20	364000000	3
911250000	24	364500000	4
912500000	22	365000000	12
913750000	29	365500000	10
915000000	23	366000000	6
916250000	16	366500000	10
917500000	21	367000000	10
918750000	20	367500000	12
920000000	20	368000000	9
921250000	26	368500000	7
922500000	26	369000000	5
923750000	22	369500000	7
925000000	24	370000000	12
926250000	23	370500000	9
927500000	34	371000000	6
928750000	22	371500000	9
930000000	26	372000000	10
931250000	24	372500000	15
932500000	25	373000000	4
933750000	24	373500000	9
935000000	19	374000000	13
936250000	20	374500000	8
937500000	27	375000000	10
938750000	18	375500000	5
940000000	22	376000000	14
941250000	20	376500000	10
942500000	14	377000000	13
943750000	13	377500000	6
945000000	14	378000000	11
946250000	23	378500000	10
947500000	26	379000000	7
948750000	24	379500000	5
950000000	24	380000000	8
951250000	22	380500000	8
952500000	22	381000000	9
953750000	17	381500000	12
955000000	29	382000000	7
956250000	25	382500000	9
957500000	22	383000000	2
958750000	22	383500000	9
960000000	19	384000000	11
961250000	26	384500000	12
962500000	19	385000000	16
963750000	13	385500000	6
965000000	30	386000000	10
966250000	9	386500000	10
967500000	22	387000000	5
968750000	24	387500000	8
970000000	21	388000000	12
971250000	16	388500000	10
972500000	32	389000000	4
973750000	25	389500000	17
975000000	31	390000000	12
976250000	21	390500000	11
977500000	22	391000000	8
978750000	31	391500000	7
980000000	16	392000000	8
981250000	23	392500000	5
982500000	22	393000000	8
983750000	15	393500000	5
985000000	25	394000000	8
986250000	26	394500000	12
987500000	20	395000000	11
988750000	29	395500000	6
990000000	21	396000000	12
991250000	24	396500000	11
992500000	16	397000000	9
993750000	22	397500000	13
995000000	15	398000000	5
996250000	22	398500000	5
997500000	22	399000000	4
998750000	24	399500000	17
1000000000	18	400000000	9
1001250000	16	400500000	12
1002500000	22	401000000	9
1003750000	18	401500000	10
1005000000	26	402000000	11
1006250000	19	402500000	10
1007500000	20	403000000	14
1008750000	25	403500000	10
1010000000	21	404000000	3
1011250000	17	404500000	8
1012500000	23	405000000	6
1013750000	22	405500000	10
1015000000	19	406000000	6
1016250000	20	406500000	6
1017500000	20	407000000	10
1018750000	14	407500000	7
1020000000	22	408000000	17
1021250000	10	408500000	7
1022500000	24	409000000	8
1023750000	21	409500000	9
1025000000	16	410000000	11
1026250000	17	410500000	10
1027500000	20	411000000	7
1028750000	20	411500000	10
1030000000	23	412000000	9
1031250000	20	412500000	6
1032500000	23	413000000	11
1033750000	31	413500000	9
1035000000	28	414000000	15
1036250000	28	414500000	12
1037500000	34	415000000	8
1038750000	18	415500000	9
1040000000	26	416000000	8
1041250000	16	416500000	11
1042500000	19	417000000	7
1043750000	24	417500000	10
1045000000	23	418000000	2
1046250000	30	418500000	3
1047500000	14	419000000	8
1048750000	23	419500000	14
1050000000	26	420000000	10
1051250000	20	420500000	9
1052500000	20	421000000	6
1053750000	27	421500000	7
1055000000	26	422000000	8
1056250000	12	422500000	10
1057500000	26	423000000	6
1058750000	15	423500000	7
1060000000	22	424000000	6
1061250000	21	424500000	9
1062500000	23	425000000	7
1063750000	20	425500000	5
1065000000	24	426000000	7
1066250000	23	426500000	10
1067500000	16	427000000	8
1068750000	18	427500000	8
1070000000	17	428000000	12
1071250000	23	428500000	7
1072500000	16	429000000	4
1073750000	19	429500000	7
1075000000	22	430000000	11
1076250000	23	430500000	6
1077500000	20	431000000	9
1078750000	16	431500000	15
1080000000	17	432000000	12
1081250000	31	432500000	6
1082500000	16	433000000	11
1083750000	19	433500000	7
1085000000	21	434000000	9
1086250000	13	434500000	13
1087500000	17	435000000	9
1088750000	21	435500000	10
1090000000	17	436000000	7
1091250000	22	436500000	11
1092500000	17	437000000	11
1093750000	27	437500000	8
1095000000	34	438000000	9
1096250000	22	438500000	7
1097500000	21	439000000	6
1098750000	21	439500000	10
1100000000	25	440000000	5
1101250000	25	440500000	2
1102500000	25	441000000	6
1103750000	23	441500000	8
1105000000	24	442000000	13
1106250000	23	442500000	9
1107500000	18	443000000	6
1108750000	23	443500000	5
1110000000	23	444000000	13
1111250000	12	444500000	4
1112500000	17	445000000	2
1113750000	25	445500000	10
1115000000	23	446000000	10
1116250000	13	446500000	7
1117500000	13	447000000	5
1118750000	21	447500000	10
1120000000	20	448000000	8
1121250000	15	448500000	5
1122500000	13	449000000	9
1123750000	20	449500000	5
1125000000	20	450000000	9
1126250000	17	450500000	3
1127500000	20	451000000	6
1128750000	16	451500000	14
1130000000	15	452000000	5
1131250000	11	452500000	13
1132500000	28	453000000	7
1133750000	20	453500000	4
1135000000	26	454000000	6
1136250000	22	454500000	3
1137500000	17	455000000	12
1138750000	18	455500000	7
1140000000	17	456000000	5
1141250000	22	456500000	8
1142500000	19	457000000	8
1143750000	24	457500000	4
1145000000	26	458000000	14
1146250000	17	458500000	8
1147500000	13	459000000	8
1148750000	18	459500000	7
1150000000	29	460000000	8
1151250000	21	460500000	4
1152500000	16	461000000	8
1153750000	19	461500000	14
1155000000	16	462000000	7
1156250000	20	462500000	5
1157500000	19	463000000	8
1158750000	17	463500000	12
1160000000	24	464000000	15
1161250000	28	464500000	9
1162500000	17	465000000	9
1163750000	13	465500000	7
1165000000	14	466000000	12
1166250000	19	466500000	9
1167500000	22	467000000	7
1168750000	20	467500000	7
1170000000	19	468000000	6
1171250000	18	468500000	5
1172500000	26	469000000	9
1173750000	18	469500000	8
1175000000	18	470000000	10
1176250000	27	470500000	4
1177500000	17	471000000	3
1178750000	20	471500000	8
1180000000	18	472000000	3
1181250000	21	472500000	9
1182500000	14	473000000	5
1183750000	14	473500000	13
1185000000	17	474000000	4
1186250000	20	474500000	6
1187500000	17	475000000	5
1188750000	25	475500000	3
1190000000	14	476000000	4
1191250000	21	476500000	9
1192500000	22	477000000	10
1193750000	18	477500000	3
1195000000	16	478000000	11
1196250000	17	478500000	5
1197500000	27	479000000	8
1198750000	21	479500000	2
1200000000	16	480000000	8
1201250000	30	480500000	7
1202500000	20	481000000	11
1203750000	21	481500000	5
1205000000	25	482000000	6
1206250000	21	482500000	8
1207500000	14	483000000	14
1208750000	8	483500000	4
1210000000	21	484000000	3
1211250000	10	484500000	6
1212500000	15	485000000	3
1213750000	10	485500000	8
1215000000	11	486000000	7
1216250000	27	486500000	5
1217500000	19	487000000	14
1218750000	20	487500000	6
1220000000	17	488000000	5
1221250000	20	488500000	3
1222500000	13	489000000	3
1223750000	15	489500000	10
1225000000	15	490000000	14
1226250000	13	490500000	7
1227500000	13	491000000	8
1228750000	15	491500000	9
1230000000	26	492000000	9
1231250000	22	492500000	4
1232500000	25	493000000	3
1233750000	17	493500000	6
1235000000	24	494000000	7
1236250000	22	494500000	5
1237500000	17	495000000	5
1238750000	16	495500000	6
1240000000	14	496000000	5
1241250000	20	496500000	8
1242500000	14	497000000	9
1243750000	20	497500000	6
1245000000	13	498000000	1
1246250000	25	498500000	7
1247500000	17	499000000	2
1248750000	17	499500000	10
1250000000	19	500000000	5
1251250000	19	500500000	6
1252500000	12	501000000	5
1253750000	20	501500000	8
1255000000	17	502000000	9
1256250000	16	502500000	7
1257500000	12	503000000	4
1258750000	15	503500000	4
1260000000	15	504000000	7
1261250000	14	504500000	7
1262500000	24	505000000	5
1263750000	16	505500000	4
1265000000	22	506000000	5
1266250000	23	506500000	10
1267500000	15	507000000	9
1268750000	20	507500000	9
1270000000	18	508000000	3
1271250000	19	508500000	8
1272500000	17	509000000	8
1273750000	19	509500000	6
1275000000	11	510000000	6
1276250000	23	510500000	3
1277500000	14	511000000	11
1278750000	18	511500000	10
1280000000	19	512000000	6
1281250000	19	512500000	3
1282500000	20	513000000	1
1283750000	20	513500000	4
1285000000	20	514000000	3
1286250000	17	514500000	6
1287500000	18	515000000	6
1288750000	20	515500000	4
1290000000	19	516000000	8
1291250000	15	516500000	6
1292500000	16	517000000	9
1293750000	22	517500000	9
1295000000	12	518000000	1
1296250000	10	518500000	6
1297500000	18	519000000	7
1298750000	20	519500000	6
1300000000	13	520000000	5
1301250000	18	520500000	4
1302500000	21	521000000	11
1303750000	15	521500000	4
1305000000	8	522000000	7
1306250000	22	522500000	3
1307500000	26	523000000	4
1308750000	19	523500000	7
1310000000	14	524000000	6
1311250000	17	524500000	5
1312500000	19	525000000	3
1313750000	17	525500000	6
1315000000	18	526000000	5
1316250000	21	526500000	6
1317500000	13	527000000	6
1318750000	14	527500000	4
1320000000	19	528000000	6
1321250000	13	528500000	6
1322500000	16	529000000	9
1323750000	11	529500000	3
1325000000	13	530000000	6
1326250000	19	530500000	10
1327500000	17	531000000	7
1328750000	16	531500000	9
1330000000	13	532000000	5
1331250000	25	532500000	11
1332500000	17	533000000	4
1333750000	18	533500000	5
1335000000	23	534000000	4
1336250000	13	534500000	7
1337500000	26	535000000	13
1338750000	21	535500000	8
1340000000	18	536000000	4
1341250000	13	536500000	7
1342500000	12	537000000	3
1343750000	15	537500000	4
1345000000	15	538000000	10
1346250000	17	538500000	4
1347500000	23	539000000	2
1348750000	13	539500000	8
1350000000	25	540000000	6
1351250000	11	540500000	2
1352500000	16	541000000	2
1353750000	19	541500000	4
1355000000	12	542000000	4
1356250000	13	542500000	13
1357500000	20	543000000	6
1358750000	17	543500000	6
1360000000	15	544000000	6
1361250000	16	544500000	9
1362500000	17	545000000	4
1363750000	14	545500000	4
1365000000	15	546000000	5
1366250000	13	546500000	7
1367500000	8	547000000	5
1368750000	7	547500000	9
1370000000	14	548000000	1
1371250000	15	548500000	15
1372500000	16	549000000	6
1373750000	15	549500000	5
1375000000	15	550000000	10
1376250000	17	550500000	5
1377500000	18	551000000	3
1378750000	16	551500000	5
1380000000	10	552000000	4
1381250000	11	552500000	4
1382500000	15	553000000	11
1383750000	19	553500000	3
1385000000	17	554000000	5
1386250000	17	554500000	7
1387500000	14	555000000	6
1388750000	16	555500000	4
1390000000	17	556000000	8
1391250000	15	556500000	8
1392500000	20	557000000	6
1393750000	16	557500000	6
1395000000	13	558000000	6
1396250000	21	558500000	11
1397500000	15	559000000	2
1398750000	18	559500000	7
1400000000	20	560000000	4
1401250000	12	560500000	7
1402500000	20	561000000	5
1403750000	9	561500000	6
1405000000	17	562000000	6
1406250000	14	562500000	3
1407500000	19	563000000	7
1408750000	15	563500000	5
1410000000	15	564000000	4
1411250000	22	564500000	3
1412500000	15	565000000	11
1413750000	9	565500000	11
1415000000	11	566000000	6
1416250000	19	566500000	4
1417500000	18	567000000	3
1418750000	12	567500000	7
1420000000	11	568000000	6
1421250000	11	568500000	6
1422500000	21	569000000	7
1423750000	14	569500000	5
1425000000	19	570000000	3
1426250000	14	570500000	4
1427500000	12	571000000	6
1428750000	19	571500000	8
1430000000	17	572000000	7
1431250000	11	572500000	7
1432500000	20	573000000	5
1433750000	14	573500000	4
1435000000	9	574000000	5
1436250000	11	574500000	5
1437500000	18	575000000	6
1438750000	20	575500000	7
1440000000	12	576000000	10
1441250000	15	576500000	9
1442500000	20	577000000	3
1443750000	15	577500000	9
1445000000	15	578000000	4
1446250000	10	578500000	10
1447500000	19	579000000	7
1448750000	12	579500000	12
1450000000	17	580000000	3
1451250000	23	580500000	3
1452500000	19	581000000	4
1453750000	10	581500000	7
1455000000	15	582000000	5
1456250000	9	582500000	8
1457500000	18	583000000	6
1458750000	13	583500000	4
1460000000	16	584000000	2
1461250000	22	584500000	6
1462500000	27	585000000	3
1463750000	15	585500000	9
1465000000	11	586000000	3
1466250000	11	586500000	7
1467500000	25	587000000	5
1468750000	21	587500000	7
1470000000	21	588000000	5
1471250000	12	588500000	10
1472500000	17	589000000	2
1473750000	19	589500000	3
1475000000	9	590000000	5
1476250000	18	590500000	4
1477500000	16	591000000	7
1478750000	11	591500000	7
1480000000	26	592000000	4
1481250000	11	592500000	3
1482500000	13	593000000	7
1483750000	18	593500000	7
1485000000	13	594000000	9
1486250000	16	594500000	7
1487500000	20	595000000	5
1488750000	13	595500000	7
1490000000	15	596000000	2
1491250000	17	596500000	4
1492500000	19	597000000	8
1493750000	23	597500000	5
1495000000	18	598000000	8
1496250000	17	598500000	6
1497500000	12	599000000	3
1498750000	17	599500000	7
1500000000	16	600000000	9
1501250000	12	600500000	8
1502500000	8	601000000	3
1503750000	13	601500000	4
1505000000	14	602000000	4
1506250000	24	602500000	5
1507500000	10	603000000	5
1508750000	13	603500000	6
1510000000	18	604000000	6
1511250000	16	604500000	5
1512500000	9	605000000	3
1513750000	15	605500000	5
1515000000	18	606000000	3
1516250000	16	606500000	4
1517500000	18	607000000	1
1518750000	18	607500000	5
1520000000	11	608000000	11
1521250000	7	608500000	11
1522500000	11	609000000	5
1523750000	10	609500000	6
1525000000	14	610000000	1
1526250000	5	610500000	2
1527500000	13	611000000	3
1528750000	10	611500000	3
1530000000	11	612000000	5
1531250000	12	612500000	5
1532500000	13	613000000	7
1533750000	13	613500000	2
1535000000	19	614000000	5
1536250000	15	614500000	5
1537500000	21	615000000	4
1538750000	6	615500000	8
1540000000	18	616000000	8
1541250000	13	616500000	5
1542500000	21	617000000	3
1543750000	11	617500000	2
1545000000	10	618000000	6
1546250000	21	618500000	7
1547500000	14	619000000	4
1548750000	17	619500000	7
1550000000	12	620000000	3
1551250000	9	620500000	7
1552500000	10	621000000	5
1553750000	14	621500000	5
1555000000	15	622000000	6
1556250000	14	622500000	11
1557500000	10	623000000	7
1558750000	14	623500000	2
1560000000	10	624000000	6
1561250000	17	624500000	13
1562500000	20	625000000	5
1563750000	14	625500000	5
1565000000	11	626000000	6
1566250000	14	626500000	3
1567500000	13	627000000	8
1568750000	15	627500000	9
1570000000	7	628000000	8
1571250000	14	628500000	4
1572500000	13	629000000	4
1573750000	11	629500000	4
1575000000	16	630000000	4
1576250000	14	630500000	5
1577500000	20	631000000	5
1578750000	18	631500000	5
1580000000	14	632000000	4
1581250000	13	632500000	6
1582500000	17	633000000	6
1583750000	17	633500000	3
1585000000	18	634000000	5
1586250000	16	634500000	2
1587500000	16	635000000	3
1588750000	11	635500000	3
1590000000	18	636000000	6
1591250000	16	636500000	4
1592500000	14	637000000	5
1593750000	18	637500000	4
1595000000	16	638000000	2
1596250000	17	638500000	6
1597500000	19	639000000	9
1598750000	11	639500000	2
1600000000	12	640000000	1
1601250000	10	640500000	2
1602500000	16	641000000	7
1603750000	12	641500000	0
1605000000	17	642000000	2
1606250000	13	642500000	9
1607500000	17	643000000	4
1608750000	11	643500000	9
1610000000	13	644000000	5
1611250000	5	644500000	3
1612500000	11	645000000	2
1613750000	8	645500000	3
1615000000	10	646000000	4
1616250000	15	646500000	4
1617500000	9	647000000	7
1618750000	15	647500000	6
1620000000	23	648000000	7
1621250000	18	648500000	4
1622500000	16	649000000	4
1623750000	13	649500000	2
1625000000	15	650000000	7
1626250000	14	650500000	2
1627500000	9	651000000	3
1628750000	20	651500000	4
1630000000	15	652000000	9
1631250000	15	652500000	3
1632500000	13	653000000	6
1633750000	12	653500000	1
1635000000	19	654000000	4
1636250000	8	654500000	4
1637500000	12	655000000	5
1638750000	10	655500000	2
1640000000	13	656000000	8
1641250000	14	656500000	7
1642500000	7	657000000	3
1643750000	11	657500000	4
1645000000	27	658000000	2
1646250000	16	658500000	5
1647500000	19	659000000	1
1648750000	10	659500000	1
1650000000	14	660000000	1
1651250000	15	660500000	4
1652500000	12	661000000	2
1653750000	16	661500000	3
1655000000	9	662000000	4
1656250000	14	662500000	4
1657500000	11	663000000	4
1658750000	5	663500000	4
1660000000	12	664000000	5
1661250000	8	664500000	5
1662500000	14	665000000	8
1663750000	13	665500000	5
1665000000	11	666000000	3
1666250000	18	666500000	2
1667500000	11	667000000	3
1668750000	13	667500000	6
1670000000	12	668000000	3
1671250000	10	668500000	7
1672500000	12	669000000	3
1673750000	14	669500000	2
1675000000	12	670000000	6
1676250000	14	670500000	2
1677500000	16	671000000	6
1678750000	9	671500000	7
1680000000	13	672000000	9
1681250000	9	672500000	9
1682500000	12	673000000	10
1683750000	11	673500000	5
1685000000	19	674000000	2
1686250000	16	674500000	6
1687500000	9	675000000	8
1688750000	13	675500000	5
1690000000	9	676000000	1
1691250000	15	676500000	4
1692500000	15	677000000	4
1693750000	9	677500000	5
1695000000	19	678000000	4
1696250000	9	678500000	2
1697500000	7	679000000	3
1698750000	12	679500000	4
1700000000	10	680000000	3
1701250000	11	680500000	2
1702500000	10	681000000	5
1703750000	13	681500000	5
1705000000	16	682000000	4
1706250000	12	682500000	5
1707500000	11	683000000	5
1708750000	16	683500000	5
1710000000	18	684000000	7
1711250000	12	684500000	4
1712500000	16	685000000	9
1713750000	11	685500000	0
1715000000	7	686000000	4
1716250000	15	686500000	1
1717500000	12	687000000	6
1718750000	14	687500000	3
1720000000	16	688000000	6
1721250000	11	688500000	7
1722500000	8	689000000	5
1723750000	9	689500000	4
1725000000	13	690000000	2
1726250000	16	690500000	3
1727500000	17	691000000	0
1728750000	11	691500000	7
1730000000	15	692000000	0
1731250000	15	692500000	2
1732500000	14	693000000	4
1733750000	11	693500000	3
1735000000	9	694000000	5
1736250000	15	694500000	4
1737500000	19	695000000	4
1738750000	14	695500000	2
1740000000	8	696000000	5
1741250000	8	696500000	4
1742500000	17	697000000	7
1743750000	14	697500000	1
1745000000	14	698000000	2
1746250000	11	698500000	5
1747500000	9	699000000	1
1748750000	18	699500000	5
1750000000	18	700000000	3
1751250000	11	700500000	6
1752500000	12	701000000	2
1753750000	9	701500000	2
1755000000	7	702000000	1
1756250000	6	702500000	2
1757500000	12	703000000	2
1758750000	13	703500000	1
1760000000	17	704000000	0
1761250000	16	704500000	11
1762500000	14	705000000	5
1763750000	14	705500000	4
1765000000	15	706000000	1
1766250000	10	706500000	3
1767500000	11	707000000	4
1768750000	15	707500000	7
1770000000	12	708000000	2
1771250000	10	708500000	4
1772500000	9	709000000	2
1773750000	5	709500000	4
1775000000	6	710000000	5
1776250000	15	710500000	5
1777500000	12	711000000	3
1778750000	7	711500000	3
1780000000	11	712000000	0
1781250000	10	712500000	4
1782500000	15	713000000	4
1783750000	13	713500000	2
1785000000	8	714000000	4
1786250000	14	714500000	3
1787500000	14	715000000	6
1788750000	12	715500000	3
1790000000	12	716000000	2
1791250000	15	716500000	7
1792500000	11	717000000	3
1793750000	23	717500000	2
1795000000	8	718000000	3
1796250000	14	718500000	4
1797500000	6	719000000	3
1798750000	14	719500000	5
1800000000	11	720000000	1
1801250000	12	720500000	5
1802500000	12	721000000	7
1803750000	8	721500000	5
1805000000	18	722000000	4
1806250000	11	722500000	1
1807500000	14	723000000	8
1808750000	12	723500000	4
1810000000	14	724000000	6
1811250000	10	724500000	1
1812500000	12	725000000	2
1813750000	12	725500000	9
1815000000	17	726000000	3
1816250000	10	726500000	0
1817500000	18	727000000	4
1818750000	7	727500000	8
1820000000	17	728000000	7
1821250000	8	728500000	3
1822500000	11	729000000	2
1823750000	14	729500000	4
1825000000	13	730000000	5
1826250000	6	730500000	4
1827500000	4	731000000	7
1828750000	9	731500000	5
1830000000	16	732000000	2
1831250000	11	732500000	1
1832500000	11	733000000	4
1833750000	10	733500000	3
1835000000	10	734000000	3
1836250000	5	734500000	4
1837500000	14	735000000	5
1838750000	7	735500000	3
1840000000	14	736000000	4
1841250000	9	736500000	8
1842500000	11	737000000	3
1843750000	12	737500000	5
1845000000	24	738000000	5
1846250000	12	738500000	1
1847500000	11	739000000	2
1848750000	10	739500000	2
1850000000	14	740000000	7
1851250000	17	740500000	1
1852500000	6	741000000	4
1853750000	12	741500000	4
1855000000	8	742000000	2
1856250000	13	742500000	4
1857500000	8	743000000	6
1858750000	13	743500000	3
1860000000	10	744000000	3
1861250000	12	744500000	2
1862500000	8	745000000	4
1863750000	13	745500000	1
1865000000	12	746000000	3
1866250000	17	746500000	3
1867500000	11	747000000	6
1868750000	16	747500000	4
1870000000	10	748000000	0
1871250000	15	748500000	0
1872500000	16	749000000	0
1873750000	11	749500000	6
1875000000	10	750000000	3
1876250000	16	750500000	2
1877500000	13	751000000	7
1878750000	11	751500000	6
1880000000	17	752000000	5
1881250000	8	752500000	2
1882500000	10	753000000	6
1883750000	11	753500000	1
1885000000	14	754000000	3
1886250000	6	754500000	5
1887500000	14	755000000	5
1888750000	6	755500000	3
1890000000	5	756000000	0
1891250000	15	756500000	0
1892500000	12	757000000	3
1893750000	10	757500000	5
1895000000	15	758000000	3
1896250000	6	758500000	4
1897500000	14	759000000	2
1898750000	9	759500000	5
1900000000	2	760000000	4
1901250000	8	760500000	2
1902500000	6	761000000	2
1903750000	6	761500000	4
1905000000	4	762000000	1
1906250000	7	762500000	5
1907500000	15	763000000	1
1908750000	13	763500000	5
1910000000	10	764000000	5
1911250000	13	764500000	2
1912500000	13	765000000	5
1913750000	11	765500000	5
1915000000	12	766000000	1
1916250000	5	766500000	1
1917500000	10	767000000	2
1918750000	14	767500000	2
1920000000	14	768000000	3
1921250000	13	768500000	3
1922500000	14	769000000	4
1923750000	12	769500000	6
1925000000	7	770000000	4
1926250000	10	770500000	4
1927500000	7	771000000	2
1928750000	6	771500000	1
1930000000	11	772000000	3
1931250000	6	772500000	7
1932500000	10	773000000	3
1933750000	14	773500000	1
1935000000	13	774000000	3
1936250000	11	774500000	3
1937500000	14	775000000	3
1938750000	10	775500000	3
1940000000	10	776000000	2
1941250000	10	776500000	6
1942500000	12	777000000	6
1943750000	10	777500000	5
1945000000	9	778000000	6
1946250000	8	778500000	3
1947500000	11	779000000	2
1948750000	13	779500000	5
1950000000	9	780000000	1
1951250000	17	780500000	1
1952500000	11	781000000	5
1953750000	7	781500000	7
1955000000	15	782000000	3
1956250000	11	782500000	4
1957500000	8	783000000	4
1958750000	9	783500000	5
1960000000	10	784000000	9
1961250000	6	784500000	5
1962500000	9	785000000	2
1963750000	13	785500000	6
1965000000	7	786000000	4
1966250000	12	786500000	6
1967500000	8	787000000	3
1968750000	18	787500000	2
1970000000	15	788000000	2
1971250000	7	788500000	6
1972500000	13	789000000	5
1973750000	9	789500000	1
1975000000	13	790000000	0
1976250000	6	790500000	5
1977500000	9	791000000	2
1978750000	11	791500000	8
1980000000	8	792000000	2
1981250000	15	792500000	2
1982500000	14	793000000	5
1983750000	14	793500000	9
1985000000	9	794000000	1
1986250000	9	794500000	3
1987500000	11	795000000	3
1988750000	5	795500000	1
1990000000	14	796000000	5
1991250000	7	796500000	0
1992500000	7	797000000	7
1993750000	16	797500000	1
1995000000	15	798000000	4
1996250000	5	798500000	5
1997500000	8	799000000	0
1998750000	9	799500000	3
2000000000	10	800000000	2
2001250000	8	800500000	7
2002500000	9	801000000	3
2003750000	9	801500000	0
2005000000	14	802000000	1
2006250000	16	802500000	1
2007500000	19	803000000	2
2008750000	11	803500000	5
2010000000	10	804000000	6
2011250000	8	804500000	4
2012500000	9	805000000	3
2013750000	8	805500000	3
2015000000	10	806000000	5
2016250000	15	806500000	3
2017500000	13	807000000	4
2018750000	14	807500000	2
2020000000	10	808000000	1
2021250000	9	808500000	2
2022500000	7	809000000	2
2023750000	6	809500000	2
2025000000	13	810000000	3
2026250000	9	810500000	4
2027500000	12	811000000	5
2028750000	3	811500000	3
2030000000	7	812000000	3
2031250000	7	812500000	1
2032500000	12	813000000	4
2033750000	11	813500000	4
2035000000	9	814000000	7
2036250000	18	814500000	1
2037500000	11	815000000	1
2038750000	11	815500000	5
2040000000	15	816000000	2
2041250000	10	816500000	6
2042500000	10	817000000	2
2043750000	9	817500000	3
2045000000	14	818000000	3
2046250000	5	818500000	2
2047500000	8	819000000	2
2048750000	9	819500000	2
2050000000	11	820000000	1
2051250000	8	820500000	5
2052500000	10	821000000	3
2053750000	5	821500000	3
2055000000	6	822000000	2
2056250000	14	822500000	1
2057500000	11	823000000	6
2058750000	7	823500000	2
2060000000	7	824000000	2
2061250000	11	824500000	3
2062500000	9	825000000	4
2063750000	11	825500000	4
2065000000	5	826000000	3
2066250000	12	826500000	1
2067500000	7	827000000	3
2068750000	10	827500000	6
2070000000	11	828000000	4
2071250000	6	828500000	2
2072500000	10	829000000	3
2073750000	9	829500000	2
2075000000	8	830000000	4
2076250000	10	830500000	4
2077500000	6	831000000	1
2078750000	8	831500000	2
2080000000	9	832000000	4
2081250000	8	832500000	2
2082500000	9	833000000	2
2083750000	13	833500000	2
2085000000	5	834000000	3
2086250000	12	834500000	1
2087500000	7	835000000	1
2088750000	3	835500000	2
2090000000	8	836000000	2
2091250000	6	836500000	5
2092500000	14	837000000	4
2093750000	10	837500000	3
2095000000	13	838000000	2
2096250000	14	838500000	3
2097500000	8	839000000	2
2098750000	9	839500000	2
2100000000	9	840000000	4
2101250000	13	840500000	3
2102500000	9	841000000	3
2103750000	4	841500000	5
2105000000	6	842000000	2
2106250000	14	842500000	1
2107500000	15	843000000	1
2108750000	11	843500000	6
2110000000	6	844000000	3
2111250000	14	844500000	7
2112500000	5	845000000	2
2113750000	5	845500000	3
2115000000	9	846000000	2
2116250000	6	846500000	4
2117500000	7	847000000	2
2118750000	7	847500000	1
2120000000	4	848000000	3
2121250000	8	848500000	1
2122500000	8	849000000	3
2123750000	13	849500000	4
2125000000	14	850000000	2
2126250000	13	850500000	5
2127500000	9	851000000	2
2128750000	6	851500000	3
2130000000	13	852000000	0
2131250000	16	852500000	1
2132500000	8	853000000	2
2133750000	4	853500000	1
2135000000	7	854000000	4
2136250000	7	854500000	3
2137500000	6	855000000	2
2138750000	9	855500000	3
2140000000	12	856000000	1
2141250000	9	856500000	1
2142500000	11	857000000	2
2143750000	8	857500000	3
2145000000	7	858000000	1
2146250000	12	858500000	5
2147500000	9	859000000	2
2148750000	6	859500000	5
2150000000	11	860000000	2
2151250000	12	860500000	1
2152500000	10	861000000	1
2153750000	7	861500000	3
2155000000	9	862000000	2
2156250000	14	862500000	1
2157500000	11	863000000	1
2158750000	12	863500000	3
2160000000	12	864000000	5
2161250000	14	864500000	3
2162500000	4	865000000	0
2163750000	6	865500000	3
2165000000	9	866000000	3
2166250000	10	866500000	3
2167500000	10	867000000	6
2168750000	7	867500000	1
2170000000	7	868000000	5
2171250000	11	868500000	7
2172500000	15	869000000	1
2173750000	11	869500000	6
2175000000	8	870000000	1
2176250000	9	870500000	1
2177500000	9	871000000	1
2178750000	9	871500000	3
2180000000	7	872000000	3
2181250000	12	872500000	2
2182500000	6	873000000	2
2183750000	11	873500000	2
2185000000	7	874000000	7
2186250000	10	874500000	3
2187500000	9	875000000	3
2188750000	14	875500000	1
2190000000	5	876000000	4
2191250000	15	876500000	2
2192500000	8	877000000	3
2193750000	11	877500000	2
2195000000	14	878000000	0
2196250000	7	878500000	7
2197500000	5	879000000	1
2198750000	13	879500000	2
2200000000	9	880000000	3
2201250000	7	880500000	3
2202500000	7	881000000	1
2203750000	5	881500000	3
2205000000	5	882000000	3
2206250000	8	882500000	2
2207500000	9	883000000	2
2208750000	13	883500000	0
2210000000	16	884000000	5
2211250000	9	884500000	0
2212500000	5	885000000	4
2213750000	11	885500000	1
2215000000	8	886000000	3
2216250000	14	886500000	2
2217500000	12	887000000	3
2218750000	13	887500000	0
2220000000	13	888000000	1
2221250000	3	888500000	3
2222500000	4	889000000	1
2223750000	9	889500000	1
2225000000	11	890000000	3
2226250000	12	890500000	1
2227500000	9	891000000	0
2228750000	10	891500000	6
2230000000	10	892000000	1
2231250000	7	892500000	1
2232500000	9	893000000	2
2233750000	9	893500000	3
2235000000	11	894000000	1
2236250000	9	894500000	1
2237500000	10	895000000	3
2238750000	7	895500000	1
2240000000	10	896000000	7
2241250000	8	896500000	0
2242500000	10	897000000	3
2243750000	8	897500000	3
2245000000	5	898000000	2
2246250000	9	898500000	2
2247500000	14	899000000	2
2248750000	4	899500000	3
2250000000	8	900000000	2
2251250000	7	900500000	2
2252500000	13	901000000	5
2253750000	10	901500000	0
2255000000	5	902000000	1
2256250000	10	902500000	3
2257500000	11	903000000	1
2258750000	9	903500000	2
2260000000	13	904000000	1
2261250000	7	904500000	1
2262500000	7	905000000	4
2263750000	8	905500000	2
2265000000	5	906000000	2
2266250000	8	906500000	3
2267500000	9	907000000	0
2268750000	5	907500000	4
2270000000	17	908000000	1
2271250000	11	908500000	2
2272500000	9	909000000	6
2273750000	8	909500000	2
2275000000	5	910000000	0
2276250000	10	910500000	2
2277500000	10	911000000	1
2278750000	8	911500000	3
2280000000	5	912000000	4
2281250000	8	912500000	1
2282500000	7	913000000	1
2283750000	10	913500000	4
2285000000	7	914000000	2
2286250000	4	914500000	2
2287500000	9	915000000	1
2288750000	11	915500000	2
2290000000	11	916000000	4
2291250000	12	916500000	5
2292500000	4	917000000	3
2293750000	17	917500000	4
2295000000	7	918000000	0
2296250000	7	918500000	1
2297500000	12	919000000	1
2298750000	6	919500000	5
2300000000	13	920000000	2
2301250000	6	920500000	1
2302500000	11	921000000	2
2303750000	7	921500000	0
2305000000	6	922000000	3
2306250000	8	922500000	2
2307500000	9	923000000	1
2308750000	14	923500000	3
2310000000	9	924000000	4
2311250000	5	924500000	1
2312500000	0	925000000	1
2313750000	7	925500000	2
2315000000	7	926000000	2
2316250000	9	926500000	2
2317500000	9	927000000	3
2318750000	4	927500000	0
2320000000	12	928000000	0
2321250000	6	928500000	6
2322500000	5	929000000	1
2323750000	7	929500000	4
2325000000	11	930000000	3
2326250000	6	930500000	3
2327500000	7	931000000	5
2328750000	8	931500000	1
2330000000	8	932000000	3
2331250000	9	932500000	3
2332500000	7	933000000	3
2333750000	8	933500000	4
2335000000	10	934000000	3
2336250000	11	934500000	1
2337500000	8	935000000	4
2338750000	12	935500000	4
2340000000	10	936000000	1
2341250000	4	936500000	3
2342500000	14	937000000	2
2343750000	15	937500000	1
2345000000	9	938000000	1
2346250000	7	938500000	0
2347500000	7	939000000	2
2348750000	9	939500000	1
2350000000	9	940000000	3
2351250000	9	940500000	1
2352500000	5	941000000	4
2353750000	4	941500000	1
2355000000	13	942000000	4
2356250000	10	942500000	2
2357500000	9	943000000	3
2358750000	8	943500000	1
2360000000	6	944000000	2
2361250000	11	944500000	5
2362500000	6	945000000	4
2363750000	11	945500000	5
2365000000	9	946000000	7
2366250000	8	946500000	0
2367500000	7	947000000	1
2368750000	13	947500000	1
2370000000	13	948000000	2
2371250000	8	948500000	1
2372500000	10	949000000	5
2373750000	7	949500000	4
2375000000	6	950000000	2
2376250000	10	950500000	3
2377500000	15	951000000	2
2378750000	14	951500000	0
2380000000	9	952000000	1
2381250000	9	952500000	2
2382500000	7	953000000	2
2383750000	6	953500000	2
2385000000	8	954000000	1
2386250000	9	954500000	3
2387500000	7	955000000	4
2388750000	10	955500000	4
2390000000	8	956000000	4
2391250000	10	956500000	0
2392500000	9	957000000	2
2393750000	13	957500000	3
2395000000	9	958000000	1
2396250000	10	958500000	3
2397500000	3	959000000	1
2398750000	10	959500000	3
2400000000	7	960000000	2
2401250000	11	960500000	1
2402500000	14	961000000	4
2403750000	7	961500000	0
2405000000	7	962000000	1
2406250000	11	962500000	4
2407500000	7	963000000	1
2408750000	4	963500000	2
2410000000	8	964000000	3
2411250000	9	964500000	5
2412500000	7	965000000	1
2413750000	11	965500000	4
2415000000	10	966000000	1
2416250000	7	966500000	5
2417500000	5	967000000	2
2418750000	10	967500000	1
2420000000	7	968000000	2
2421250000	9	968500000	1
2422500000	12	969000000	1
2423750000	8	969500000	0
2425000000	7	970000000	0
2426250000	7	970500000	1
2427500000	6	971000000	2
2428750000	11	971500000	2
2430000000	16	972000000	2
2431250000	5	972500000	5
2432500000	7	973000000	1
2433750000	6	973500000	4
2435000000	9	974000000	2
2436250000	6	974500000	1
2437500000	11	975000000	2
2438750000	9	975500000	3
2440000000	9	976000000	2
2441250000	10	976500000	2
2442500000	8	977000000	2
2443750000	8	977500000	1
2445000000	9	978000000	2
2446250000	7	978500000	6
2447500000	7	979000000	2
2448750000	8	979500000	3
2450000000	7	980000000	2
2451250000	14	980500000	1
2452500000	8	981000000	2
2453750000	8	981500000	1
2455000000	4	982000000	0
2456250000	4	982500000	2
2457500000	9	983000000	2
2458750000	7	983500000	1
2460000000	8	984000000	2
2461250000	11	984500000	5
2462500000	6	985000000	1
2463750000	9	985500000	3
2465000000	4	986000000	3
2466250000	8	986500000	1
2467500000	4	987000000	3
2468750000	9	987500000	2
2470000000	5	988000000	1
2471250000	4	988500000	1
2472500000	7	989000000	3
2473750000	6	989500000	3
2475000000	7	990000000	3
2476250000	10	990500000	0
2477500000	13	991000000	2
2478750000	3	991500000	2
2480000000	6	992000000	3
2481250000	11	992500000	1
2482500000	10	993000000	1
2483750000	14	993500000	2
2485000000	11	994000000	5
2486250000	5	994500000	3
2487500000	15	995000000	0
[truncated: 6,009 more rows]

## Sheet: Fig.2d
P1(1/10-1/800)
Ex=340 nm
Wavelength	Intensity	Wavelength	Intensity	Wavelength	Intensity	Wavelength	Intensity	Wavelength	Intensity
370	0.03909	370	0.0238	370	0.05367	370	0.01588	370	0.02251
370.2	0.03981	370.2	0.02461	370.2	0.05486	370.2	0.01613	370.2	0.02084
370.4	0.04054	370.4	0.0254	370.4	0.05606	370.4	0.01639	370.4	0.01927
370.6	0.04128	370.6	0.02619	370.6	0.05727	370.6	0.01667	370.6	0.01781
370.8	0.04203	370.8	0.02695	370.8	0.0585	370.8	0.01694	370.8	0.01645
371	0.04277	371	0.02771	371	0.05973	371	0.01723	371	0.0152
371.2	0.04353	371.2	0.02846	371.2	0.06098	371.2	0.01754	371.2	0.01403
371.4	0.04428	371.4	0.02919	371.4	0.06223	371.4	0.01785	371.4	0.01297
371.6	0.04504	371.6	0.02992	371.6	0.06348	371.6	0.01816	371.6	0.01199
371.8	0.04581	371.8	0.03065	371.8	0.06475	371.8	0.01849	371.8	0.01111
372	0.04658	372	0.03136	372	0.06602	372	0.01883	372	0.01032
372.2	0.04736	372.2	0.03207	372.2	0.06729	372.2	0.01918	372.2	0.00961
372.4	0.04813	372.4	0.03277	372.4	0.06857	372.4	0.01954	372.4	0.00898
372.6	0.04891	372.6	0.03348	372.6	0.06984	372.6	0.01992	372.6	0.00843
372.8	0.04969	372.8	0.03418	372.8	0.07112	372.8	0.0203	372.8	0.00796
373	0.05048	373	0.03488	373	0.0724	373	0.02069	373	0.00756
373.2	0.05127	373.2	0.03557	373.2	0.07368	373.2	0.0211	373.2	0.00724
373.4	0.05206	373.4	0.03628	373.4	0.07497	373.4	0.02151	373.4	0.00699
373.6	0.05285	373.6	0.03698	373.6	0.07624	373.6	0.02194	373.6	0.0068
373.8	0.05365	373.8	0.03768	373.8	0.07753	373.8	0.02239	373.8	0.00667
374	0.05444	374	0.03839	374	0.0788	374	0.02283	374	0.00662
374.2	0.05524	374.2	0.03909	374.2	0.08008	374.2	0.0233	374.2	0.00661
374.4	0.05604	374.4	0.03981	374.4	0.08134	374.4	0.02377	374.4	0.00667
374.6	0.05683	374.6	0.04052	374.6	0.08261	374.6	0.02426	374.6	0.00678
374.8	0.05763	374.8	0.04124	374.8	0.08387	374.8	0.02476	374.8	0.00693
375	0.05842	375	0.04197	375	0.08513	375	0.02527	375	0.00714
375.2	0.05922	375.2	0.04269	375.2	0.08638	375.2	0.02579	375.2	0.0074
375.4	0.06002	375.4	0.04343	375.4	0.08764	375.4	0.02632	375.4	0.00769
375.6	0.06082	375.6	0.04418	375.6	0.08888	375.6	0.02686	375.6	0.00803
375.8	0.06162	375.8	0.04492	375.8	0.09013	375.8	0.02742	375.8	0.0084
376	0.0624	376	0.04567	376	0.09136	376	0.02798	376	0.00881
376.2	0.0632	376.2	0.04644	376.2	0.09259	376.2	0.02855	376.2	0.00925
376.4	0.06399	376.4	0.04719	376.4	0.09382	376.4	0.02913	376.4	0.00972
376.6	0.06478	376.6	0.04796	376.6	0.09504	376.6	0.02972	376.6	0.01022
376.8	0.06557	376.8	0.04874	376.8	0.09626	376.8	0.03032	376.8	0.01074
377	0.06636	377	0.04951	377	0.09748	377	0.03094	377	0.01129
377.2	0.06715	377.2	0.0503	377.2	0.09872	377.2	0.03156	377.2	0.01186
377.4	0.06793	377.4	0.05107	377.4	0.09987	377.4	0.03218	377.4	0.01244
377.6	0.06872	377.6	0.05186	377.6	0.10113	377.6	0.0328	377.6	0.01305
377.8	0.0695	377.8	0.05265	377.8	0.10228	377.8	0.03342	377.8	0.01367
378	0.07028	378	0.05344	378	0.10353	378	0.03408	378	0.0143
378.2	0.07105	378.2	0.05423	378.2	0.10468	378.2	0.03473	378.2	0.01494
378.4	0.07183	378.4	0.05502	378.4	0.10593	378.4	0.03535	378.4	0.0156
378.6	0.07261	378.6	0.05581	378.6	0.10708	378.6	0.03601	378.6	0.01626
378.8	0.07338	378.8	0.05659	378.8	0.10834	378.8	0.03667	378.8	0.01693
379	0.07415	379	0.05737	379	0.10949	379	0.03737	379	0.01761
379.2	0.07491	379.2	0.05815	379.2	0.11074	379.2	0.03802	379.2	0.0183
379.4	0.07569	379.4	0.05893	379.4	0.11189	379.4	0.03868	379.4	0.019
379.6	0.07645	379.6	0.05971	379.6	0.11315	379.6	0.03934	379.6	0.01969
379.8	0.07721	379.8	0.06047	379.8	0.1143	379.8	0.04004	379.8	0.02039
380	0.07798	380	0.06123	380	0.11555	380	0.0407	380	0.0211
380.2	0.07876	380.2	0.06199	380.2	0.1167	380.2	0.04139	380.2	0.02181
380.4	0.07946	380.4	0.06274	380.4	0.11796	380.4	0.04205	380.4	0.02253
380.6	0.08025	380.6	0.06347	380.6	0.11911	380.6	0.04275	380.6	0.02324
380.8	0.08095	380.8	0.0642	380.8	0.12036	380.8	0.04344	380.8	0.02396
381	0.08174	381	0.06493	381	0.12162	381	0.0441	381	0.02469
381.2	0.08253	381.2	0.06564	381.2	0.12277	381.2	0.0448	381.2	0.02541
381.4	0.08323	381.4	0.06634	381.4	0.12402	381.4	0.04549	381.4	0.02614
381.6	0.08402	381.6	0.06703	381.6	0.12517	381.6	0.04619	381.6	0.02687
381.8	0.08472	381.8	0.06771	381.8	0.12643	381.8	0.04685	381.8	0.02761
382	0.08542	382	0.06838	382	0.12758	382	0.04755	382	0.02834
382.2	0.08621	382.2	0.06904	382.2	0.12883	382.2	0.04824	382.2	0.02908
382.4	0.08691	382.4	0.06969	382.4	0.13009	382.4	0.04894	382.4	0.02982
382.6	0.0877	382.6	0.07032	382.6	0.13124	382.6	0.04964	382.6	0.03057
382.8	0.08841	382.8	0.07095	382.8	0.13249	382.8	0.05033	382.8	0.03132
383	0.08911	383	0.07156	383	0.13364	383	0.05103	383	0.03207
383.2	0.08981	383.2	0.07217	383.2	0.13479	383.2	0.05173	383.2	0.03282
383.4	0.09051	383.4	0.07276	383.4	0.13605	383.4	0.05242	383.4	0.03357
383.6	0.0913	383.6	0.07334	383.6	0.1372	383.6	0.05312	383.6	0.03432
383.8	0.092	383.8	0.07391	383.8	0.13845	383.8	0.05382	383.8	0.03508
384	0.0927	384	0.07448	384	0.1396	384	0.05451	384	0.03584
384.2	0.09341	384.2	0.07503	384.2	0.14075	384.2	0.05521	384.2	0.0366
384.4	0.09411	384.4	0.07558	384.4	0.1419	384.4	0.0559	384.4	0.03735
384.6	0.09481	384.6	0.07611	384.6	0.14305	384.6	0.0566	384.6	0.03811
384.8	0.09551	384.8	0.07664	384.8	0.1442	384.8	0.0573	384.8	0.03887
385	0.09612	385	0.07717	385	0.14535	385	0.05803	385	0.03966
385.2	0.09683	385.2	0.07768	385.2	0.1465	385.2	0.05873	385.2	0.04041
385.4	0.09753	385.4	0.07819	385.4	0.14765	385.4	0.05943	385.4	0.04117
385.6	0.09814	385.6	0.0787	385.6	0.1488	385.6	0.06012	385.6	0.04192
385.8	0.09884	385.8	0.0792	385.8	0.14995	385.8	0.06086	385.8	0.04268
386	0.09946	386	0.0797	386	0.151	386	0.06156	386	0.04343
386.2	0.10016	386.2	0.0802	386.2	0.15215	386.2	0.06225	386.2	0.04419
386.4	0.10077	386.4	0.08069	386.4	0.1533	386.4	0.06299	386.4	0.04494
386.6	0.10139	386.6	0.08119	386.6	0.15434	386.6	0.06368	386.6	0.0457
386.8	0.10209	386.8	0.08169	386.8	0.15539	386.8	0.06438	386.8	0.04645
387	0.1027	387	0.08219	387	0.15654	387	0.06512	387	0.04716
387.2	0.10332	387.2	0.08269	387.2	0.15759	387.2	0.06581	387.2	0.04792
387.4	0.10393	387.4	0.08318	387.4	0.15863	387.4	0.06651	387.4	0.04867
387.6	0.10455	387.6	0.08369	387.6	0.15968	387.6	0.06721	387.6	0.04943
387.8	0.10507	387.8	0.0842	387.8	0.16072	387.8	0.06794	387.8	0.05014
388	0.10569	388	0.08471	388	0.16177	388	0.06864	388	0.05089
388.2	0.1063	388.2	0.08523	388.2	0.16281	388.2	0.06933	388.2	0.05165
388.4	0.10691	388.4	0.08575	388.4	0.16386	388.4	0.07003	388.4	0.05236
388.6	0.10744	388.6	0.08628	388.6	0.1649	388.6	0.07073	388.6	0.05311
388.8	0.10805	388.8	0.08681	388.8	0.16595	388.8	0.07142	388.8	0.05387
389	0.10858	389	0.08733	389	0.167	389	0.07212	389	0.05457
389.2	0.10911	389.2	0.08787	389.2	0.16804	389.2	0.07282	389.2	0.05533
389.4	0.10972	389.4	0.08837	389.4	0.16909	389.4	0.07351	389.4	0.05604
389.6	0.11025	389.6	0.08899	389.6	0.17003	389.6	0.07417	389.6	0.05679
389.8	0.11077	389.8	0.08951	389.8	0.17107	389.8	0.07487	389.8	0.0575
390	0.1113	390	0.09003	390	0.17212	390	0.07553	390	0.05821
390.2	0.11183	390.2	0.09065	390.2	0.17306	390.2	0.07622	390.2	0.05896
390.4	0.11235	390.4	0.09117	390.4	0.17411	390.4	0.07688	390.4	0.05967
390.6	0.11288	390.6	0.0918	390.6	0.17515	390.6	0.07754	390.6	0.06043
390.8	0.11341	390.8	0.09231	390.8	0.17609	390.8	0.0782	390.8	0.06114
391	0.11384	391	0.09294	391	0.17714	391	0.07886	391	0.06184
391.2	0.11437	391.2	0.09346	391.2	0.17808	391.2	0.07951	391.2	0.0626
391.4	0.1149	391.4	0.09408	391.4	0.17912	391.4	0.08017	391.4	0.06331
391.6	0.11534	391.6	0.0946	391.6	0.18007	391.6	0.08083	391.6	0.06401
391.8	0.11586	391.8	0.09522	391.8	0.18111	391.8	0.08149	391.8	0.06477
392	0.1163	392	0.09574	392	0.18205	392	0.08211	392	0.06548
392.2	0.11674	392.2	0.09636	392.2	0.18299	392.2	0.08276	392.2	0.06619
392.4	0.11727	392.4	0.09688	392.4	0.18404	392.4	0.08338	392.4	0.06694
392.6	0.1177	392.6	0.0975	392.6	0.18498	392.6	0.08404	392.6	0.06765
392.8	0.11814	392.8	0.09802	392.8	0.18592	392.8	0.08466	392.8	0.06836
393	0.11858	393	0.09854	393	0.18697	393	0.08532	393	0.06907
393.2	0.11911	393.2	0.09916	393.2	0.18791	393.2	0.08594	393.2	0.06982
393.4	0.11955	393.4	0.09968	393.4	0.18885	393.4	0.08656	393.4	0.07053
393.6	0.11998	393.6	0.1002	393.6	0.18979	393.6	0.08721	393.6	0.07124
393.8	0.12042	393.8	0.10072	393.8	0.19073	393.8	0.08783	393.8	0.07195
394	0.12086	394	0.10124	394	0.19167	394	0.08845	394	0.0727
394.2	0.12121	394.2	0.10176	394.2	0.19261	394.2	0.08907	394.2	0.07341
394.4	0.12165	394.4	0.10227	394.4	0.19355	394.4	0.08973	394.4	0.07412
394.6	0.12209	394.6	0.10279	394.6	0.19449	394.6	0.09035	394.6	0.07487
394.8	0.12253	394.8	0.10331	394.8	0.19544	394.8	0.09097	394.8	0.07558
395	0.12297	395	0.10373	395	0.19627	395	0.09159	395	0.07629
395.2	0.12341	395.2	0.10425	395.2	0.19721	395.2	0.09225	395.2	0.07704
395.4	0.12376	395.4	0.10466	395.4	0.19815	395.4	0.09287	395.4	0.07775
395.6	0.1242	395.6	0.10508	395.6	0.19909	395.6	0.09348	395.6	0.07846
395.8	0.12463	395.8	0.10559	395.8	0.19993	395.8	0.0941	395.8	0.07922
396	0.12498	396	0.10601	396	0.20087	396	0.09472	396	0.07992
396.2	0.12542	396.2	0.10642	396.2	0.20171	396.2	0.09538	396.2	0.08068
396.4	0.12586	396.4	0.10684	396.4	0.20265	396.4	0.096	396.4	0.08143
396.6	0.12621	396.6	0.10725	396.6	0.20349	396.6	0.09662	396.6	0.08219
396.8	0.12665	396.8	0.10757	396.8	0.20432	396.8	0.09724	396.8	0.0829
397	0.12709	397	0.10798	397	0.20526	397	0.09786	397	0.08365
397.2	0.12744	397.2	0.1084	397.2	0.2061	397.2	0.09848	397.2	0.08441
397.4	0.12788	397.4	0.10871	397.4	0.20694	397.4	0.0991	397.4	0.08521
397.6	0.12832	397.6	0.10912	397.6	0.20777	397.6	0.09972	397.6	0.08597
397.8	0.12867	397.8	0.10943	397.8	0.20871	397.8	0.10033	397.8	0.08672
398	0.12911	398	0.10974	398	0.20955	398	0.10092	398	0.08748
398.2	0.12946	398.2	0.11006	398.2	0.21039	398.2	0.10153	398.2	0.08828
398.4	0.1299	398.4	0.11047	398.4	0.21122	398.4	0.10212	398.4	0.08903
398.6	0.13034	398.6	0.11078	398.6	0.21206	398.6	0.10273	398.6	0.08984
398.8	0.13069	398.8	0.11109	398.8	0.2129	398.8	0.10331	398.8	0.09064
399	0.13113	399	0.1114	399	0.21373	399	0.1039	399	0.09144
399.2	0.13156	399.2	0.11172	399.2	0.21457	399.2	0.10448	399.2	0.0922
399.4	0.13191	399.4	0.11203	399.4	0.21541	399.4	0.10506	399.4	0.093
399.6	0.13235	399.6	0.11234	399.6	0.21614	399.6	0.10564	399.6	0.0938
399.8	0.1327	399.8	0.11265	399.8	0.21697	399.8	0.10622	399.8	0.0946
400	0.13314	400	0.11306	400	0.21781	400	0.10676	400	0.09541
400.2	0.13358	400.2	0.11338	400.2	0.21865	400.2	0.10734	400.2	0.09621
400.4	0.13393	400.4	0.11369	400.4	0.21938	400.4	0.10788	400.4	0.09706
400.6	0.13437	400.6	0.114	400.6	0.22022	400.6	0.10842	400.6	0.09786
400.8	0.13472	400.8	0.11431	400.8	0.22105	400.8	0.10897	400.8	0.09866
401	0.13516	401	0.11472	401	0.22178	401	0.10955	401	0.09947
401.2	0.13551	401.2	0.11504	401.2	0.22262	401.2	0.11009	401.2	0.10027
401.4	0.13595	401.4	0.11535	401.4	0.22346	401.4	0.11063	401.4	0.10107
401.6	0.13639	401.6	0.11576	401.6	0.22419	401.6	0.11117	401.6	0.10187
401.8	0.13674	401.8	0.11607	401.8	0.22503	401.8	0.11171	401.8	0.10263
402	0.13718	402	0.11649	402	0.22576	402	0.11225	402	0.10343
402.2	0.13753	402.2	0.1169	402.2	0.22659	402.2	0.11276	402.2	0.10423
402.4	0.13797	402.4	0.11732	402.4	0.22733	402.4	0.1133	402.4	0.10499
402.6	0.13832	402.6	0.11773	402.6	0.22816	402.6	0.11388	402.6	0.10574
402.8	0.13876	402.8	0.11815	402.8	0.22889	402.8	0.11442	402.8	0.10655
403	0.1392	403	0.11856	403	0.22973	403	0.11496	403	0.1073
403.2	0.13955	403.2	0.11898	403.2	0.23046	403.2	0.11551	403.2	0.10806
403.4	0.13998	403.4	0.11939	403.4	0.2313	403.4	0.11605	403.4	0.10877
403.6	0.14042	403.6	0.11991	403.6	0.23203	403.6	0.11659	403.6	0.10952
403.8	0.14077	403.8	0.12033	403.8	0.23276	403.8	0.11717	403.8	0.11023
404	0.14121	404	0.12084	404	0.2336	404	0.11771	404	0.11094
404.2	0.14165	404.2	0.12126	404.2	0.23444	404.2	0.11829	404.2	0.11165
404.4	0.14209	404.4	0.12178	404.4	0.23517	404.4	0.11887	404.4	0.11235
404.6	0.14253	404.6	0.1223	404.6	0.236	404.6	0.11941	404.6	0.11306
404.8	0.14297	404.8	0.12282	404.8	0.23674	404.8	0.12	404.8	0.11372
405	0.14341	405	0.12333	405	0.23757	405	0.12058	405	0.11438
405.2	0.14384	405.2	0.12375	405.2	0.23841	405.2	0.12116	405.2	0.11504
405.4	0.14428	405.4	0.12427	405.4	0.23914	405.4	0.12178	405.4	0.1157
405.6	0.14472	405.6	0.12479	405.6	0.23998	405.6	0.12236	405.6	0.11637
405.8	0.14525	405.8	0.12531	405.8	0.24081	405.8	0.12294	405.8	0.11703
406	0.14569	406	0.12582	406	0.24165	406	0.12356	406	0.11764
406.2	0.14621	406.2	0.12634	406.2	0.24249	406.2	0.12414	406.2	0.1183
406.4	0.14665	406.4	0.12686	406.4	0.24322	406.4	0.12476	406.4	0.11891
406.6	0.14718	406.6	0.12738	406.6	0.24405	406.6	0.12537	406.6	0.11958
406.8	0.1477	406.8	0.1279	406.8	0.24489	406.8	0.12599	406.8	0.12019
407	0.14823	407	0.12842	407	0.24573	407	0.12661	407	0.1208
407.2	0.14876	407.2	0.12894	407.2	0.24667	407.2	0.12723	407.2	0.12142
407.4	0.14928	407.4	0.12946	407.4	0.2475	407.4	0.12785	407.4	0.12208
407.6	0.14981	407.6	0.12997	407.6	0.24834	407.6	0.12847	407.6	0.12269
407.8	0.15042	407.8	0.13039	407.8	0.24918	407.8	0.12913	407.8	0.1233
408	0.15095	408	0.13091	408	0.25001	408	0.12975	408	0.12397
408.2	0.15156	408.2	0.13143	408.2	0.25085	408.2	0.13041	408.2	0.12463
408.4	0.15218	408.4	0.13195	408.4	0.25179	408.4	0.13103	408.4	0.12524
408.6	0.15279	408.6	0.13236	408.6	0.25263	408.6	0.13168	408.6	0.1259
408.8	0.15341	408.8	0.13288	408.8	0.25346	408.8	0.13234	408.8	0.12656
409	0.15402	409	0.1334	409	0.25441	409	0.133	409	0.12722
409.2	0.15463	409.2	0.13381	409.2	0.25524	409.2	0.13366	409.2	0.12793
409.4	0.15525	409.4	0.13433	409.4	0.25608	409.4	0.13432	409.4	0.12859
409.6	0.15595	409.6	0.13475	409.6	0.25702	409.6	0.13497	409.6	0.1293
409.8	0.15665	409.8	0.13527	409.8	0.25786	409.8	0.13563	409.8	0.12996
410	0.15727	410	0.13568	410	0.2588	410	0.13633	410	0.13067
410.2	0.15797	410.2	0.1362	410.2	0.25963	410.2	0.13699	410.2	0.13142
410.4	0.15867	410.4	0.13672	410.4	0.26047	410.4	0.13768	410.4	0.13213
410.6	0.15937	410.6	0.13713	410.6	0.26141	410.6	0.13834	410.6	0.13284
410.8	0.16007	410.8	0.13765	410.8	0.26225	410.8	0.13904	410.8	0.1336
411	0.16086	411	0.13817	411	0.26319	411	0.13973	411	0.13435
411.2	0.16156	411.2	0.13869	411.2	0.26402	411.2	0.14043	411.2	0.13511
411.4	0.16235	411.4	0.13921	411.4	0.26486	411.4	0.14113	411.4	0.13586
411.6	0.16314	411.6	0.13973	411.6	0.2658	411.6	0.14182	411.6	0.13662
411.8	0.16384	411.8	0.14025	411.8	0.26664	411.8	0.14256	411.8	0.13737
412	0.16463	412	0.14076	412	0.26758	412	0.14326	412	0.13817
412.2	0.16542	412.2	0.14139	412.2	0.26842	412.2	0.14395	412.2	0.13893
412.4	0.1663	412.4	0.14191	412.4	0.26925	412.4	0.14469	412.4	0.13968
412.6	0.16709	412.6	0.14253	412.6	0.27019	412.6	0.14542	412.6	0.14049
412.8	0.16788	412.8	0.14315	412.8	0.27103	412.8	0.14616	412.8	0.14124
413	0.16876	413	0.14377	413	0.27187	413	0.14689	413	0.14205
413.2	0.16963	413.2	0.1444	413.2	0.27281	413.2	0.14763	413.2	0.1428
413.4	0.17051	413.4	0.14502	413.4	0.27364	413.4	0.14836	413.4	0.14356
413.6	0.17139	413.6	0.14574	413.6	0.27448	413.6	0.1491	413.6	0.14436
413.8	0.17227	413.8	0.14647	413.8	0.27542	413.8	0.14983	413.8	0.14511
414	0.17314	414	0.1472	414	0.27626	414	0.15061	414	0.14587
414.2	0.17402	414.2	0.14792	414.2	0.27709	414.2	0.15134	414.2	0.14667
414.4	0.17499	414.4	0.14865	414.4	0.27804	414.4	0.15212	414.4	0.14743
414.6	0.17595	414.6	0.14938	414.6	0.27887	414.6	0.15289	414.6	0.14818
414.8	0.17692	414.8	0.15021	414.8	0.27981	414.8	0.15367	414.8	0.14894
415	0.17788	415	0.15104	415	0.28065	415	0.15444	415	0.14969
415.2	0.17885	415.2	0.15187	415.2	0.28149	415.2	0.15521	415.2	0.15045
415.4	0.1799	415.4	0.1527	415.4	0.28243	415.4	0.15599	415.4	0.1512
415.6	0.18086	415.6	0.15363	415.6	0.28326	415.6	0.15676	415.6	0.15196
415.8	0.18192	415.8	0.15446	415.8	0.2842	415.8	0.15757	415.8	0.15271
416	0.18297	416	0.15539	416	0.28504	416	0.15835	416	0.15342
416.2	0.18411	416.2	0.15633	416.2	0.28598	416.2	0.15916	416.2	0.15418
416.4	0.18516	416.4	0.15726	416.4	0.28682	416.4	0.15997	416.4	0.15493
416.6	0.1863	416.6	0.1583	416.6	0.28776	416.6	0.16079	416.6	0.15569
416.8	0.18744	416.8	0.15923	416.8	0.2886	416.8	0.1616	416.8	0.15644
417	0.18858	417	0.16027	417	0.28954	417	0.16241	417	0.1572
417.2	0.18972	417.2	0.16131	417.2	0.29037	417.2	0.16323	417.2	0.15795
417.4	0.19095	417.4	0.16234	417.4	0.29131	417.4	0.16408	417.4	0.15871
417.6	0.19218	417.6	0.16338	417.6	0.29215	417.6	0.16489	417.6	0.15946
417.8	0.19341	417.8	0.16442	417.8	0.29309	417.8	0.16574	417.8	0.16027
418	0.19472	418	0.16546	418	0.29393	418	0.16655	418	0.16102
418.2	0.19604	418.2	0.1666	418.2	0.29487	418.2	0.16741	418.2	0.16178
418.4	0.19735	418.4	0.16774	418.4	0.29581	418.4	0.16826	418.4	0.16258
418.6	0.19867	418.6	0.16888	418.6	0.29665	418.6	0.16911	418.6	0.16338
418.8	0.19999	418.8	0.17002	418.8	0.29759	418.8	0.17	418.8	0.16414
419	0.20139	419	0.17116	419	0.29842	419	0.17085	419	0.16494
419.2	0.20279	419.2	0.1723	419.2	0.29936	419.2	0.1717	419.2	0.16574
419.4	0.20428	419.4	0.17344	419.4	0.3002	419.4	0.17259	419.4	0.16654
419.6	0.20569	419.6	0.17469	419.6	0.30114	419.6	0.17348	419.6	0.16735
419.8	0.20727	419.8	0.17593	419.8	0.30208	419.8	0.17437	419.8	0.1682
420	0.20876	420	0.17718	420	0.30292	420	0.17526	420	0.169
420.2	0.21025	420.2	0.17842	420.2	0.30386	420.2	0.17615	420.2	0.1698
420.4	0.21183	420.4	0.17967	420.4	0.3047	420.4	0.17708	420.4	0.1706
420.6	0.21349	420.6	0.18091	420.6	0.30564	420.6	0.17797	420.6	0.17145
420.8	0.21507	420.8	0.18226	420.8	0.30658	420.8	0.1789	420.8	0.17226
421	0.21674	421	0.18361	421	0.30742	421	0.17983	421	0.17311
421.2	0.21841	421.2	0.18496	421.2	0.30836	421.2	0.18076	421.2	0.17391
421.4	0.22016	421.4	0.18631	421.4	0.3093	421.4	0.18169	421.4	0.17471
421.6	0.22183	421.6	0.18766	421.6	0.31024	421.6	0.18265	421.6	0.17556
421.8	0.22367	421.8	0.18911	421.8	0.31118	421.8	0.18362	421.8	0.17636
422	0.22543	422	0.19056	422	0.31212	422	0.18455	422	0.17717
422.2	0.22727	422.2	0.19202	422.2	0.31296	422.2	0.18556	422.2	0.17802
422.4	0.22911	422.4	0.19347	422.4	0.3139	422.4	0.18652	422.4	0.17882
422.6	0.23095	422.6	0.19502	422.6	0.31494	422.6	0.18749	422.6	0.17962
422.8	0.23288	422.8	0.19658	422.8	0.31588	422.8	0.1885	422.8	0.18042
423	0.23481	423	0.19814	423	0.31683	423	0.1895	423	0.18123
423.2	0.23683	423.2	0.1998	423.2	0.31777	423.2	0.19051	423.2	0.18203
423.4	0.23876	423.4	0.20146	423.4	0.31871	423.4	0.19156	423.4	0.18283
423.6	0.24086	423.6	0.20312	423.6	0.31975	423.6	0.19256	423.6	0.18363
423.8	0.24288	423.8	0.20478	423.8	0.32069	423.8	0.19361	423.8	0.18444
424	0.24499	424	0.20654	424	0.32174	424	0.19465	424	0.18524
424.2	0.24709	424.2	0.2083	424.2	0.32268	424.2	0.19574	424.2	0.18604
424.4	0.24929	424.4	0.21007	424.4	0.32373	424.4	0.19678	424.4	0.18684
424.6	0.25139	424.6	0.21194	424.6	0.32477	424.6	0.19786	424.6	0.18765
424.8	0.25367	424.8	0.2138	424.8	0.32582	424.8	0.19895	424.8	0.18845
425	0.25586	425	0.21567	425	0.32686	425	0.20003	425	0.18925
425.2	0.25814	425.2	0.21764	425.2	0.32791	425.2	0.20115	425.2	0.19005
425.4	0.26051	425.4	0.21951	425.4	0.32895	425.4	0.20224	425.4	0.19086
425.6	0.26279	425.6	0.22158	425.6	0.33	425.6	0.20336	425.6	0.19166
425.8	0.26516	425.8	0.22355	425.8	0.33105	425.8	0.20448	425.8	0.19251
426	0.26762	426	0.22563	426	0.33209	426	0.2056	426	0.19331
426.2	0.27007	426.2	0.2277	426.2	0.33324	426.2	0.20673	426.2	0.19416
426.4	0.27253	426.4	0.22978	426.4	0.33429	426.4	0.20789	426.4	0.19501
426.6	0.27499	426.6	0.23185	426.6	0.33533	426.6	0.20901	426.6	0.19581
426.8	0.27753	426.8	0.23403	426.8	0.33648	426.8	0.21017	426.8	0.19671
427	0.28008	427	0.23621	427	0.33753	427	0.21133	427	0.19756
427.2	0.28271	427.2	0.23849	427.2	0.33868	427.2	0.21249	427.2	0.19841
427.4	0.28534	427.4	0.24067	427.4	0.33983	427.4	0.21365	427.4	0.19931
427.6	0.28797	427.6	0.24296	427.6	0.34087	427.6	0.21482	427.6	0.20015
427.8	0.29069	427.8	0.24524	427.8	0.34202	427.8	0.21598	427.8	0.20105
428	0.29332	428	0.24752	428	0.34317	428	0.21714	428	0.20195
428.2	0.29613	428.2	0.2498	428.2	0.34432	428.2	0.2183	428.2	0.20289
428.4	0.29885	428.4	0.25219	428.4	0.34537	428.4	0.2195	428.4	0.20379
428.6	0.30165	428.6	0.25447	428.6	0.34652	428.6	0.22066	428.6	0.20473
428.8	0.30446	428.8	0.25686	428.8	0.34767	428.8	0.22186	428.8	0.20563
429	0.30727	429	0.25924	429	0.34882	429	0.22302	429	0.20657
429.2	0.31016	429.2	0.26173	429.2	0.34997	429.2	0.22422	429.2	0.20752
429.4	0.31306	429.4	0.26412	429.4	0.35112	429.4	0.22538	429.4	0.20851
429.6	0.31595	429.6	0.26661	429.6	0.35227	429.6	0.22658	429.6	0.20945
429.8	0.31894	429.8	0.269	429.8	0.35353	429.8	0.22778	429.8	0.2104
430	0.32183	430	0.27149	430	0.35468	430	0.22898	430	0.21139
430.2	0.32481	430.2	0.27398	430.2	0.35583	430.2	0.23018	430.2	0.21238
430.4	0.3278	430.4	0.27647	430.4	0.35698	430.4	0.23138	430.4	0.21333
430.6	0.33087	430.6	0.27906	430.6	0.35813	430.6	0.23258	430.6	0.21432
430.8	0.33385	430.8	0.28155	430.8	0.35938	430.8	0.23382	430.8	0.21531
431	0.33692	431	0.28414	431	0.36053	431	0.23502	431	0.2163
431.2	0.33999	431.2	0.28663	431.2	0.36179	431.2	0.23626	431.2	0.21729
431.4	0.34306	431.4	0.28923	431.4	0.36294	431.4	0.23749	431.4	0.21828
431.6	0.34613	431.6	0.29182	431.6	0.36419	431.6	0.23873	431.6	0.21927
431.8	0.34929	431.8	0.29441	431.8	0.36544	431.8	0.23997	431.8	0.22026
432	0.35244	432	0.29701	432	0.3667	432	0.24125	432	0.2213
432.2	0.3556	432.2	0.2996	432.2	0.36785	432.2	0.24253	432.2	0.22229
432.4	0.35876	432.4	0.3023	432.4	0.3691	432.4	0.2438	432.4	0.22329
432.6	0.36192	432.6	0.30489	432.6	0.37036	432.6	0.24512	432.6	0.22428
432.8	0.36508	432.8	0.30759	432.8	0.37172	432.8	0.2464	432.8	0.22532
433	0.36832	433	0.31029	433	0.37297	433	0.24775	433	0.22631
433.2	0.37157	433.2	0.31299	433.2	0.37423	433.2	0.24907	433.2	0.22735
433.4	0.37481	433.4	0.31568	433.4	0.37559	433.4	0.25042	433.4	0.22838
433.6	0.37815	433.6	0.31838	433.6	0.37695	433.6	0.25178	433.6	0.22937
433.8	0.38139	433.8	0.32118	433.8	0.3782	433.8	0.25313	433.8	0.23041
434	0.38473	434	0.32388	434	0.37956	434	0.25452	434	0.23145
434.2	0.38806	434.2	0.32668	434.2	0.38092	434.2	0.25592	434.2	0.23249
434.4	0.39139	434.4	0.32948	434.4	0.38238	434.4	0.25731	434.4	0.23353
434.6	0.39473	434.6	0.33228	434.6	0.38374	434.6	0.25874	434.6	0.23461
434.8	0.39815	434.8	0.33519	434.8	0.38521	434.8	0.26017	434.8	0.23565
435	0.40157	435	0.33799	435	0.38657	435	0.26161	435	0.23674
435.2	0.40499	435.2	0.34089	435.2	0.38803	435.2	0.26308	435.2	0.23782
435.4	0.40841	435.4	0.3438	435.4	0.38949	435.4	0.26455	435.4	0.23891
435.6	0.41183	435.6	0.34681	435.6	0.39096	435.6	0.26602	435.6	0.24
435.8	0.41534	435.8	0.34971	435.8	0.39242	435.8	0.26753	435.8	0.24108
436	0.41885	436	0.35272	436	0.39388	436	0.269	436	0.24221
436.2	0.42236	436.2	0.35573	436.2	0.39545	436.2	0.27051	436.2	0.2433
436.4	0.42587	436.4	0.35874	436.4	0.39692	436.4	0.27206	436.4	0.24443
436.6	0.42946	436.6	0.36185	436.6	0.39848	436.6	0.27356	436.6	0.24561
436.8	0.43297	436.8	0.36486	436.8	0.39995	436.8	0.27507	436.8	0.24675
437	0.43657	437	0.36797	437	0.40152	437	0.27662	437	0.24788
437.2	0.44017	437.2	0.37108	437.2	0.40309	437.2	0.27817	437.2	0.24906
437.4	0.44385	437.4	0.3743	437.4	0.40465	437.4	0.27972	437.4	0.25024
437.6	0.44745	437.6	0.37752	437.6	0.40622	437.6	0.28127	437.6	0.25142
437.8	0.45113	437.8	0.38073	437.8	0.40779	437.8	0.28281	437.8	0.2526
438	0.45481	438	0.38395	438	0.40936	438	0.28436	438	0.25383
438.2	0.4585	438.2	0.38716	438.2	0.41103	438.2	0.28591	438.2	0.25505
438.4	0.46218	438.4	0.39048	438.4	0.4126	438.4	0.2875	438.4	0.25623
438.6	0.46587	438.6	0.3937	438.6	0.41417	438.6	0.28905	438.6	0.25746
438.8	0.46955	438.8	0.39702	438.8	0.41584	438.8	0.29063	438.8	0.25874
439	0.47324	439	0.40034	439	0.41741	439	0.29218	439	0.25996
439.2	0.47701	439.2	0.40376	439.2	0.41908	439.2	0.29377	439.2	0.26119
439.4	0.48078	439.4	0.40708	439.4	0.42076	439.4	0.29535	439.4	0.26247
439.6	0.48446	439.6	0.41051	439.6	0.42232	439.6	0.29694	439.6	0.26374
439.8	0.48824	439.8	0.41383	439.8	0.424	439.8	0.29849	439.8	0.26501
440	0.49201	440	0.41725	440	0.42567	440	0.30008	440	0.26629
440.2	0.49578	440.2	0.42067	440.2	0.42734	440.2	0.3017	440.2	0.26756
440.4	0.49955	440.4	0.4241	440.4	0.42902	440.4	0.30329	440.4	0.26884
440.6	0.50332	440.6	0.42752	440.6	0.43069	440.6	0.30487	440.6	0.27011
440.8	0.50701	440.8	0.43095	440.8	0.43236	440.8	0.3065	440.8	0.27143
441	0.51078	441	0.43437	441	0.43403	441	0.30813	441	0.27271
441.2	0.51455	441.2	0.43779	441.2	0.43571	441.2	0.30975	441.2	0.27403
441.4	0.51832	441.4	0.44122	441.4	0.43738	441.4	0.31138	441.4	0.27535
441.6	0.5221	441.6	0.44464	441.6	0.43916	441.6	0.313	441.6	0.27667
441.8	0.52587	441.8	0.44806	441.8	0.44083	441.8	0.31467	441.8	0.278
442	0.52964	442	0.45138	442	0.44261	442	0.31633	442	0.27932
442.2	0.53341	442.2	0.45481	442.2	0.44428	442.2	0.31799	442.2	0.28064
442.4	0.53718	442.4	0.45823	442.4	0.44606	442.4	0.3197	442.4	0.28196
442.6	0.54096	442.6	0.46165	442.6	0.44784	442.6	0.3214	442.6	0.28333
442.8	0.54464	442.8	0.46497	442.8	0.44961	442.8	0.32314	442.8	0.28465
443	0.54841	443	0.4684	443	0.4515	443	0.32484	443	0.28602
443.2	0.55219	443.2	0.47182	443.2	0.45327	443.2	0.32659	443.2	0.28739
443.4	0.55587	443.4	0.47514	443.4	0.45515	443.4	0.32837	443.4	0.28876
443.6	0.55955	443.6	0.47846	443.6	0.45693	443.6	0.33015	443.6	0.29013
443.8	0.56333	443.8	0.48189	443.8	0.45881	443.8	0.33193	443.8	0.2915
444	0.56701	444	0.48521	444	0.4607	444	0.33375	444	0.29287
444.2	0.57069	444.2	0.48853	444.2	0.46268	444.2	0.33557	444.2	0.29423
444.4	0.57447	444.4	0.49185	444.4	0.46456	444.4	0.33742	444.4	0.29565
444.6	0.57815	444.6	0.49517	444.6	0.46655	444.6	0.33928	444.6	0.29707
444.8	0.58183	444.8	0.49849	444.8	0.46843	444.8	0.34114	444.8	0.29848
445	0.58543	445	0.50181	445	0.47042	445	0.34303	445	0.2999
445.2	0.58912	445.2	0.50513	445.2	0.47241	445.2	0.34497	445.2	0.30132
445.4	0.5928	445.4	0.50845	445.4	0.4745	445.4	0.34687	445.4	0.30278
445.6	0.59648	445.6	0.51176	445.6	0.47648	445.6	0.34884	445.6	0.30424
445.8	0.60008	445.8	0.51508	445.8	0.47858	445.8	0.35078	445.8	0.30571
446	0.60376	446	0.5184	446	0.48067	446	0.35275	446	0.30717
446.2	0.60736	446.2	0.52172	446.2	0.48276	446.2	0.35476	446.2	0.30868
446.4	0.61096	446.4	0.52504	446.4	0.48485	446.4	0.35677	446.4	0.31019
446.6	0.61464	446.6	0.52836	446.6	0.48694	446.6	0.35879	446.6	0.3117
446.8	0.61824	446.8	0.53168	446.8	0.48903	446.8	0.3608	446.8	0.31326
447	0.62184	447	0.535	447	0.49123	447	0.36285	447	0.31482
447.2	0.62543	447.2	0.53832	447.2	0.49332	447.2	0.36494	447.2	0.31642
447.4	0.62903	447.4	0.54164	447.4	0.49551	447.4	0.36703	447.4	0.31798
447.6	0.63263	447.6	0.54496	447.6	0.49771	447.6	0.36912	447.6	0.31963
447.8	0.63622	447.8	0.54828	447.8	0.4999	447.8	0.37121	447.8	0.32124
448	0.63982	448	0.55171	448	0.5021	448	0.37334	448	0.32289
448.2	0.64341	448.2	0.55503	448.2	0.5043	448.2	0.37547	448.2	0.32459
448.4	0.64701	448.4	0.55835	448.4	0.50649	448.4	0.37763	448.4	0.32629
448.6	0.65052	448.6	0.56167	448.6	0.50879	448.6	0.37961	448.6	0.32799
448.8	0.65412	448.8	0.56499	448.8	0.51099	448.8	0.38193	448.8	0.32973
449	0.65771	449	0.56841	449	0.51329	449	0.38425	449	0.33153
449.2	0.66131	449.2	0.57173	449.2	0.51548	449.2	0.38619	449.2	0.33327
449.4	0.66482	449.4	0.57505	449.4	0.51778	449.4	0.38851	449.4	0.33511
449.6	0.66842	449.6	0.57837	449.6	0.52008	449.6	0.39083	449.6	0.33691
449.8	0.67192	449.8	0.58169	449.8	0.52228	449.8	0.39315	449.8	0.33875
450	0.67552	450	0.58501	450	0.52458	450	0.39548	450	0.34064
450.2	0.67912	450.2	0.58833	450.2	0.52688	450.2	0.3978	450.2	0.34253
450.4	0.68263	450.4	0.59165	450.4	0.52918	450.4	0.39973	450.4	0.34441
450.6	0.68613	450.6	0.59497	450.6	0.53148	450.6	0.40206	450.6	0.34635
450.8	0.68973	450.8	0.59819	450.8	0.53378	450.8	0.40438	450.8	0.34828
451	0.69324	451	0.60151	451	0.53608	451	0.4067	451	0.35022
451.2	0.69675	451.2	0.60472	451.2	0.53838	451.2	0.40902	451.2	0.35216
451.4	0.70035	451.4	0.60794	451.4	0.54079	451.4	0.41173	451.4	0.35414
451.6	0.70385	451.6	0.61115	451.6	0.54309	451.6	0.41405	451.6	0.35612
451.8	0.70736	451.8	0.61437	451.8	0.54539	451.8	0.41637	451.8	0.3581
452	0.71078	452	0.61759	452	0.54769	452	0.4187	452	0.36013
452.2	0.71429	452.2	0.6207	452.2	0.55009	452.2	0.42102	452.2	0.36212
452.4	0.7178	452.4	0.62381	452.4	0.55239	452.4	0.42334	452.4	0.36415
452.6	0.72122	452.6	0.62703	452.6	0.5548	452.6	0.42605	452.6	0.36618
452.8	0.72464	452.8	0.63014	452.8	0.5571	452.8	0.42837	452.8	0.36821
453	0.72807	453	0.63325	453	0.5595	453	0.43069	453	0.37024
453.2	0.73149	453.2	0.63626	453.2	0.5618	453.2	0.4334	453.2	0.37222
453.4	0.73482	453.4	0.63937	453.4	0.56421	453.4	0.43573	453.4	0.37425
453.6	0.73824	453.6	0.64238	453.6	0.56651	453.6	0.43843	453.6	0.37628
453.8	0.74157	453.8	0.6455	453.8	0.56891	453.8	0.44076	453.8	0.37831
454	0.74491	454	0.6485	454	0.57132	454	0.44308	454	0.38034
454.2	0.74815	454.2	0.65151	454.2	0.57372	454.2	0.44579	454.2	0.38237
454.4	0.7514	454.4	0.65452	454.4	0.57613	454.4	0.44811	454.4	0.3844
454.6	0.75464	454.6	0.65753	454.6	0.57843	454.6	0.45082	454.6	0.38643
454.8	0.75789	454.8	0.66054	454.8	0.58083	454.8	0.45353	454.8	0.38841
455	0.76105	455	0.66344	455	0.58324	455	0.45585	455	0.39044
455.2	0.76421	455.2	0.66645	455.2	0.58564	455.2	0.45856	455.2	0.39247
455.4	0.76736	455.4	0.66946	455.4	0.58815	455.4	0.46088	455.4	0.3945
455.6	0.77043	455.6	0.67247	455.6	0.59056	455.6	0.46359	455.6	0.39648
455.8	0.7735	455.8	0.67537	455.8	0.59296	455.8	0.4663	455.8	0.39851
456	0.77658	456	0.67838	456	0.59537	456	0.46862	456	0.40054
456.2	0.77956	456.2	0.68129	456.2	0.59777	456.2	0.47133	456.2	0.40257
456.4	0.78254	456.4	0.6843	456.4	0.60028	456.4	0.47404	456.4	0.4046
456.6	0.78552	456.6	0.68731	456.6	0.60268	456.6	0.47675	456.6	0.40663
456.8	0.78842	456.8	0.69021	456.8	0.60519	456.8	0.47907	456.8	0.40871
457	0.79131	457	0.69322	457	0.6076	457	0.48178	457	0.41074
457.2	0.79421	457.2	0.69623	457.2	0.61	457.2	0.48449	457.2	0.41281
457.4	0.7971	457.4	0.69913	457.4	0.61251	457.4	0.4872	457.4	0.41489
457.6	0.79991	457.6	0.70214	457.6	0.61502	457.6	0.48991	457.6	0.41697
457.8	0.80272	457.8	0.70515	457.8	0.61743	457.8	0.49262	457.8	0.41905
458	0.80552	458	0.70805	458	0.61994	458	0.49533	458	0.42117
458.2	0.80824	458.2	0.71106	458.2	0.62234	458.2	0.49804	458.2	0.42329
458.4	0.81096	458.4	0.71407	458.4	0.62485	458.4	0.50075	458.4	0.42542
458.6	0.81368	458.6	0.71698	458.6	0.62736	458.6	0.50345	458.6	0.42754
458.8	0.8164	458.8	0.71999	458.8	0.62976	458.8	0.50616	458.8	0.42971
459	0.81912	459	0.72289	459	0.63227	459	0.50887	459	0.43189
459.2	0.82175	459.2	0.7259	459.2	0.63478	459.2	0.51158	459.2	0.4341
459.4	0.82438	459.4	0.7288	459.4	0.63729	459.4	0.51429	459.4	0.43632
459.6	0.82701	459.6	0.73171	459.6	0.6398	459.6	0.51739	459.6	0.43854
459.8	0.82965	459.8	0.73472	459.8	0.64231	459.8	0.5201	459.8	0.44076
460	0.83228	460	0.73762	460	0.64472	460	0.52281	460	0.44303
460.2	0.83482	460.2	0.74053	460.2	0.64723	460.2	0.5259	460.2	0.44534
460.4	0.83737	460.4	0.74343	460.4	0.64973	460.4	0.52861	460.4	0.4476
460.6	0.84	460.6	0.74634	460.6	0.65235	460.6	0.53171	460.6	0.44992
460.8	0.84254	460.8	0.74924	460.8	0.65486	460.8	0.53442	460.8	0.45228
461	0.84509	461	0.75204	461	0.65737	461	0.53751	461	0.45459
461.2	0.84754	461.2	0.75495	461.2	0.65988	461.2	0.54061	461.2	0.45695
461.4	0.85009	461.4	0.75775	461.4	0.66239	461.4	0.54332	461.4	0.45936
461.6	0.85254	461.6	0.76065	461.6	0.665	461.6	0.54641	461.6	0.46172
461.8	0.85509	461.8	0.76346	461.8	0.66751	461.8	0.54951	461.8	0.46413
462	0.85754	462	0.76626	462	0.67012	462	0.55261	462	0.46658
462.2	0.86	462.2	0.76906	462.2	0.67274	462.2	0.5557	462.2	0.46894
462.4	0.86245	462.4	0.77186	462.4	0.67525	462.4	0.5588	462.4	0.4713
462.6	0.86482	462.6	0.77456	462.6	0.67786	462.6	0.56189	462.6	0.47366
462.8	0.86728	462.8	0.77736	462.8	0.68047	462.8	0.56499	462.8	0.47649
463	0.8693	463	0.78006	463	0.68309	463	0.56809	463	0.47885
463.2	0.87193	463.2	0.78275	463.2	0.6857	463.2	0.57118	463.2	0.48121
463.4	0.87456	463.4	0.78545	463.4	0.68842	463.4	0.57428	463.4	0.48405
463.6	0.87719	463.6	0.78815	463.6	0.69103	463.6	0.57737	463.6	0.48641
463.8	0.87895	463.8	0.79085	463.8	0.69365	463.8	0.58047	463.8	0.48877
464	0.88158	464	0.79344	464	0.69637	464	0.58357	464	0.49113
464.2	0.88333	464.2	0.79603	464.2	0.69909	464.2	0.58705	464.2	0.49396
464.4	0.88596	464.4	0.79863	464.4	0.7017	464.4	0.59015	464.4	0.49632
464.6	0.88859	464.6	0.80122	464.6	0.70442	464.6	0.59324	464.6	0.49915
464.8	0.89035	464.8	0.80371	464.8	0.70714	464.8	0.59634	464.8	0.50151
465	0.89298	465	0.8062	465	0.70985	465	0.59982	465	0.50387
465.2	0.89473	465.2	0.80869	465.2	0.71268	465.2	0.60292	465.2	0.50671
465.4	0.89737	465.4	0.81118	465.4	0.7154	465.4	0.60601	465.4	0.50907
465.6	0.89912	465.6	0.81357	465.6	0.71811	465.6	0.6095	465.6	0.5119
465.8	0.90088	465.8	0.81595	465.8	0.72083	465.8	0.61259	465.8	0.51426
466	0.90351	466	0.81823	466	0.72366	466	0.61569	466	0.51709
466.2	0.90526	466.2	0.82062	466.2	0.72637	466.2	0.61917	466.2	0.51945
466.4	0.90702	466.4	0.8229	466.4	0.7292	466.4	0.62227	466.4	0.52228
466.6	0.90965	466.6	0.82508	466.6	0.73192	466.6	0.62537	466.6	0.52464
466.8	0.9114	466.8	0.82726	466.8	0.73474	466.8	0.62846	466.8	0.52748
467	0.91316	467	0.82944	467	0.73746	467	0.63194	467	0.52984
467.2	0.91491	467.2	0.83162	467.2	0.74028	467.2	0.63504	467.2	0.53267
467.4	0.91667	467.4	0.83369	467.4	0.743	467.4	0.63814	467.4	0.5355
467.6	0.9193	467.6	0.83577	467.6	0.74582	467.6	0.64123	467.6	0.53786
467.8	0.92105	467.8	0.83774	467.8	0.74854	467.8	0.64472	467.8	0.54069
468	0.92281	468	0.83981	468	0.75136	468	0.64781	468	0.54353
468.2	0.92456	468.2	0.84179	468.2	0.75408	468.2	0.65091	468.2	0.54589
468.4	0.92631	468.4	0.84365	468.4	0.75691	468.4	0.654	468.4	0.54872
468.6	0.92719	468.6	0.84562	468.6	0.75962	468.6	0.6571	468.6	0.55155
468.8	0.92895	468.8	0.84749	468.8	0.76234	468.8	0.6602	468.8	0.55438
469	0.9307	469	0.84936	469	0.76517	469	0.66329	469	0.55722
469.2	0.93245	469.2	0.85123	469.2	0.76788	469.2	0.66639	469.2	0.55958
469.4	0.93421	469.4	0.85309	469.4	0.7706	469.4	0.66987	469.4	0.56241
469.6	0.93509	469.6	0.85496	469.6	0.77332	469.6	0.67297	469.6	0.56524
469.8	0.93684	469.8	0.85672	469.8	0.77614	469.8	0.67606	469.8	0.56807
470	0.9386	470	0.85859	470	0.77886	470	0.67916	470	0.5709
470.2	0.93947	470.2	0.86036	470.2	0.78158	470.2	0.68226	470.2	0.57374
470.4	0.94123	470.4	0.86222	470.4	0.7843	470.4	0.68535	470.4	0.57657
470.6	0.9421	470.6	0.86399	470.6	0.78702	470.6	0.68845	470.6	0.5794
470.8	0.94386	470.8	0.86585	470.8	0.78974	470.8	0.69155	470.8	0.58223
471	0.94561	471	0.86762	471	0.79245	471	0.69464	471	0.58507
471.2	0.94649	471.2	0.86949	471.2	0.79517	471.2	0.69774	471.2	0.5879
471.4	0.94737	471.4	0.87135	471.4	0.79789	471.4	0.70083	471.4	0.59073
471.6	0.94912	471.6	0.87322	471.6	0.80061	471.6	0.70393	471.6	0.59356
471.8	0.95	471.8	0.87509	471.8	0.80333	471.8	0.70703	471.8	0.5964
472	0.95175	472	0.87696	472	0.80605	472	0.71012	472	0.59923
472.2	0.95263	472.2	0.87882	472.2	0.80866	472.2	0.71322	472.2	0.60253
472.4	0.95351	472.4	0.88079	472.4	0.81138	472.4	0.71631	472.4	0.60536
472.6	0.95526	472.6	0.88266	472.6	0.8141	472.6	0.71941	472.6	0.6082
472.8	0.95614	472.8	0.88463	472.8	0.81682	472.8	0.72251	472.8	0.61103
473	0.95702	473	0.8865	473	0.81953	473	0.7256	473	0.61386
473.2	0.95877	473.2	0.88847	473.2	0.82215	473.2	0.7287	473.2	0.61669
473.4	0.95965	473.4	0.89044	473.4	0.82487	473.4	0.7318	473.4	0.62
473.6	0.96053	473.6	0.89241	473.6	0.82759	473.6	0.73489	473.6	0.62283
473.8	0.9614	473.8	0.89439	473.8	0.8302	473.8	0.73799	473.8	0.62566
474	0.96316	474	0.89636	474	0.83292	474	0.74108	474	0.62849
474.2	0.96403	474.2	0.89843	474.2	0.83553	474.2	0.74418	474.2	0.6318
474.4	0.96491	474.4	0.9004	474.4	0.83815	474.4	0.74728	474.4	0.63463
474.6	0.96579	474.6	0.90237	474.6	0.84076	474.6	0.75037	474.6	0.63746
474.8	0.96667	474.8	0.90434	474.8	0.84348	474.8	0.75347	474.8	0.6403
475	0.96842	475	0.90632	475	0.84609	475	0.75656	475	0.6436
475.2	0.9693	475.2	0.90818	475.2	0.8486	475.2	0.75966	475.2	0.64643
475.4	0.97017	475.4	0.91015	475.4	0.85122	475.4	0.76276	475.4	0.64927
475.6	0.97105	475.6	0.91213	475.6	0.85383	475.6	0.76585	475.6	0.6521
475.8	0.97193	475.8	0.91399	475.8	0.85634	475.8	0.76895	475.8	0.6554
476	0.97281	476	0.91586	476	0.85895	476	0.77205	476	0.65823
476.2	0.97368	476.2	0.91773	476.2	0.86146	476.2	0.77514	476.2	0.66107
476.4	0.97544	476.4	0.9196	476.4	0.86397	476.4	0.77824	476.4	0.66437
476.6	0.97632	476.6	0.92136	476.6	0.86648	476.6	0.78133	476.6	0.6672
476.8	0.97719	476.8	0.92312	476.8	0.86889	476.8	0.78443	476.8	0.67004
477	0.97807	477	0.92489	477	0.8714	477	0.78753	477	0.67334
477.2	0.97895	477.2	0.92665	477.2	0.8738	477.2	0.79062	477.2	0.67617
477.4	0.97982	477.4	0.92831	477.4	0.8762	477.4	0.79372	477.4	0.679
477.6	0.9807	477.6	0.92997	477.6	0.87861	477.6	0.79643	477.6	0.68231
477.8	0.98158	477.8	0.93163	477.8	0.88101	477.8	0.79952	477.8	0.68514
478	0.98246	478	0.93329	478	0.88342	478	0.80262	478	0.68797
478.2	0.98333	478.2	0.93485	478.2	0.88572	478.2	0.80572	478.2	0.69128
478.4	0.98421	478.4	0.9364	478.4	0.88812	478.4	0.80843	478.4	0.69411
478.6	0.98509	478.6	0.93786	478.6	0.89042	478.6	0.81152	478.6	0.69741
478.8	0.98596	478.8	0.93941	478.8	0.89272	478.8	0.81462	478.8	0.70025
479	0.98684	479	0.94086	479	0.89492	479	0.81733	479	0.70355
479.2	0.98772	479.2	0.94232	479.2	0.89722	479.2	0.82042	479.2	0.70638
479.4	0.9886	479.4	0.94367	479.4	0.89942	479.4	0.82313	479.4	0.70969
479.6	0.98947	479.6	0.94501	479.6	0.90172	479.6	0.82623	479.6	0.71252
479.8	0.98947	479.8	0.94636	479.8	0.90391	479.8	0.82894	479.8	0.71535
480	0.99035	480	0.94771	480	0.90611	480	0.83165	480	0.71866
480.2	0.99123	480.2	0.94906	480.2	0.9082	480.2	0.83474	480.2	0.72149
480.4	0.99211	480.4	0.95031	480.4	0.91039	480.4	0.83745	480.4	0.72479
480.6	0.99298	480.6	0.95165	480.6	0.91259	480.6	0.84016	480.6	0.72763
480.8	0.99298	480.8	0.9529	480.8	0.91468	480.8	0.84287	480.8	0.73093
481	0.99386	481	0.95404	481	0.91677	481	0.84558	481	0.73376
481.2	0.99474	481.2	0.95528	481.2	0.91886	481.2	0.84829	481.2	0.73707
481.4	0.99474	481.4	0.95653	481.4	0.92096	481.4	0.851	481.4	0.7399
481.6	0.99561	481.6	0.95767	481.6	0.92305	481.6	0.85371	481.6	0.7432
481.8	0.99561	481.8	0.95892	481.8	0.92503	481.8	0.85603	481.8	0.74604
482	0.99649	482	0.96006	482	0.92712	482	0.85874	482	0.74934
482.2	0.99649	482.2	0.9612	482.2	0.92911	482.2	0.86145	482.2	0.75217
482.4	0.99737	482.4	0.96234	482.4	0.9311	482.4	0.86377	482.4	0.75548
482.6	0.99737	482.6	0.96348	482.6	0.93308	482.6	0.86648	482.6	0.75831
482.8	0.99825	482.8	0.96462	482.8	0.93507	482.8	0.8688	482.8	0.76114
483	0.99825	483	0.96576	483	0.93695	483	0.87112	483	0.76445
483.2	0.99825	483.2	0.9669	483.2	0.93883	483.2	0.87344	483.2	0.76728
483.4	0.99912	483.4	0.96794	483.4	0.94072	483.4	0.87615	483.4	0.77058
483.6	0.99912	483.6	0.96908	483.6	0.9426	483.6	0.87848	483.6	0.77341
483.8	0.99912	483.8	0.97012	483.8	0.94438	483.8	0.8808	483.8	0.77672
484	0.99912	484	0.97126	484	0.94626	484	0.88312	484	0.77955
484.2	1	484.2	0.9723	484.2	0.94793	484.2	0.88506	484.2	0.78238
484.4	1	484.4	0.97334	484.4	0.94971	484.4	0.88738	484.4	0.78569
484.6	1	484.6	0.97448	484.6	0.95138	484.6	0.8897	484.6	0.78852
484.8	1	484.8	0.97552	484.8	0.95316	484.8	0.89202	484.8	0.79135
485	1	485	0.97655	485	0.95473	485	0.89396	485	0.79419
485.2	1	485.2	0.97759	485.2	0.9564	485.2	0.89628	485.2	0.79749
485.4	1	485.4	0.97852	485.4	0.95797	485.4	0.8986	485.4	0.80032
485.6	1	485.6	0.97956	485.6	0.95954	485.6	0.90054	485.6	0.80315
485.8	1	485.8	0.9806	485.8	0.961	485.8	0.90286	485.8	0.80599
486	0.99912	486	0.98153	486	0.96246	486	0.90479	486	0.80882
486.2	0.99912	486.2	0.98247	486.2	0.96393	486.2	0.90673	486.2	0.81165
486.4	0.99912	486.4	0.9834	486.4	0.96539	486.4	0.90905	486.4	0.81496
486.6	0.99912	486.6	0.98433	486.6	0.96675	486.6	0.91099	486.6	0.81779
486.8	0.99912	486.8	0.98527	486.8	0.96811	486.8	0.91292	486.8	0.82062
487	0.99825	487	0.9861	487	0.96947	487	0.91524	487	0.82345
487.2	0.99825	487.2	0.98693	487.2	0.97072	487.2	0.91718	487.2	0.82581
487.4	0.99825	487.4	0.98776	487.4	0.97198	487.4	0.91911	487.4	0.82865
487.6	0.99737	487.6	0.98859	487.6	0.97313	487.6	0.92105	487.6	0.83148
487.8	0.99737	487.8	0.98931	487.8	0.97438	487.8	0.92337	487.8	0.83431
488	0.99649	488	0.99004	488	0.97553	488	0.92531	488	0.83714
488.2	0.99649	488.2	0.99077	488.2	0.97658	488.2	0.92724	488.2	0.8395
488.4	0.99649	488.4	0.99149	488.4	0.97773	488.4	0.92918	488.4	0.84233
488.6	0.99561	488.6	0.99212	488.6	0.97877	488.6	0.93111	488.6	0.84517
488.8	0.99561	488.8	0.99274	488.8	0.97982	488.8	0.93305	488.8	0.84753
489	0.99474	489	0.99336	489	0.98087	489	0.93498	489	0.85036
489.2	0.99474	489.2	0.99388	489.2	0.98181	489.2	0.93653	489.2	0.85272
489.4	0.99386	489.4	0.9944	489.4	0.98275	489.4	0.93846	489.4	0.85555
489.6	0.99386	489.6	0.99492	489.6	0.98369	489.6	0.9404	489.6	0.85791
489.8	0.99298	489.8	0.99544	489.8	0.98463	489.8	0.94195	489.8	0.86027
490	0.99298	490	0.99585	490	0.98547	490	0.94388	490	0.86263
490.2	0.99211	490.2	0.99627	490.2	0.9863	490.2	0.94543	490.2	0.86499
490.4	0.99123	490.4	0.99668	490.4	0.98714	490.4	0.94737	490.4	0.86735
490.6	0.99123	490.6	0.99699	490.6	0.98798	490.6	0.94891	490.6	0.86971
490.8	0.99035	490.8	0.9973	490.8	0.98871	490.8	0.95046	490.8	0.87207
491	0.98947	491	0.99761	491	0.98944	491	0.9524	491	0.87443
491.2	0.98947	491.2	0.99793	491.2	0.99017	491.2	0.95394	491.2	0.87679
491.4	0.9886	491.4	0.99813	491.4	0.9909	491.4	0.95511	491.4	0.87915
491.6	0.98772	491.6	0.99844	491.6	0.99164	491.6	0.95665	491.6	0.88151
491.8	0.98772	491.8	0.99865	491.8	0.99226	491.8	0.9582	491.8	0.8834
492	0.98684	492	0.99876	492	0.99289	492	0.95975	492	0.88576
492.2	0.98596	492.2	0.99896	492.2	0.99352	492.2	0.96091	492.2	0.88812
492.4	0.98509	492.4	0.99917	492.4	0.99404	492.4	0.96246	492.4	0.89001
492.6	0.98509	492.6	0.99927	492.6	0.99467	492.6	0.96362	492.6	0.89237
492.8	0.98421	492.8	0.99938	492.8	0.99519	492.8	0.96478	492.8	0.89426
493	0.98333	493	0.99948	493	0.99571	493	0.96594	493	0.89615
493.2	0.98246	493.2	0.99959	493.2	0.99613	493.2	0.96749	493.2	0.89851
493.4	0.98158	493.4	0.99969	493.4	0.99665	493.4	0.96865	493.4	0.9004
493.6	0.9807	493.6	0.99979	493.6	0.99707	493.6	0.96943	493.6	0.90229
493.8	0.97982	493.8	0.9999	493.8	0.99749	493.8	0.97059	493.8	0.90417
494	0.97895	494	0.9999	494	0.9978	494	0.97175	494	0.90606
494.2	0.97807	494.2	1	494.2	0.99812	494.2	0.97291	494.2	0.90795
494.4	0.97719	494.4	1	494.4	0.99854	494.4	0.97368	494.4	0.91031
494.6	0.97632	494.6	1	494.6	0.99875	494.6	0.97484	494.6	0.9122
494.8	0.97544	494.8	1	494.8	0.99906	494.8	0.97562	494.8	0.91361
495	0.97456	495	1	495	0.99927	495	0.97678	495	0.9155
495.2	0.97368	495.2	1	495.2	0.99948	495.2	0.97755	495.2	0.91739
495.4	0.97281	495.4	1	495.4	0.99958	495.4	0.97871	495.4	0.91928
495.6	0.97193	495.6	0.9999	495.6	0.99979	495.6	0.97949	495.6	0.92117
495.8	0.97105	495.8	0.9999	495.8	0.9999	495.8	0.98026	495.8	0.92306
496	0.97017	496	0.99979	496	0.9999	496	0.98142	496	0.92494
496.2	0.96842	496.2	0.99969	496.2	0.9999	496.2	0.9822	496.2	0.92636
496.4	0.96754	496.4	0.99948	496.4	1	496.4	0.98297	496.4	0.92825
496.6	0.96667	496.6	0.99938	496.6	0.9999	496.6	0.98375	496.6	0.93014
496.8	0.96491	496.8	0.99917	496.8	0.9999	496.8	0.98452	496.8	0.93155
497	0.96403	497	0.99896	497	0.99979	497	0.98529	497	0.93344
497.2	0.96316	497.2	0.99876	497.2	0.99958	497.2	0.98645	497.2	0.93486
497.4	0.9614	497.4	0.99844	497.4	0.99948	497.4	0.98723	497.4	0.93675
497.6	0.96053	497.6	0.99813	497.6	0.99927	497.6	0.988	497.6	0.93816
497.8	0.95877	497.8	0.99782	497.8	0.99906	497.8	0.98878	497.8	0.94005
498	0.95789	498	0.99741	498	0.99875	498	0.98955	498	0.94147
498.2	0.95614	498.2	0.99699	498.2	0.99843	498.2	0.99032	498.2	0.94335
498.4	0.95526	498.4	0.99658	498.4	0.99812	498.4	0.9911	498.4	0.94477
498.6	0.95351	498.6	0.99606	498.6	0.9978	498.6	0.99149	498.6	0.94619
498.8	0.95263	498.8	0.99544	498.8	0.99739	498.8	0.99226	498.8	0.9476
499	0.95088	499	0.99481	499	0.99697	499	0.99303	499	0.94949
499.2	0.94912	499.2	0.99419	499.2	0.99655	499.2	0.99381	499.2	0.95091
499.4	0.94824	499.4	0.99346	499.4	0.99603	499.4	0.99419	499.4	0.95232
499.6	0.94649	499.6	0.99274	499.6	0.99561	499.6	0.99497	499.6	0.95374
499.8	0.94474	499.8	0.99201	499.8	0.99509	499.8	0.99536	499.8	0.95516
500	0.94386	500	0.99118	500	0.99446	500	0.99613	500	0.95657
500.2	0.9421	500.2	0.99025	500.2	0.99394	500.2	0.99652	500.2	0.95799
500.4	0.94035	500.4	0.98931	500.4	0.99331	500.4	0.99729	500.4	0.9594
500.6	0.9386	500.6	0.98838	500.6	0.99268	500.6	0.99768	500.6	0.96082
500.8	0.93684	500.8	0.98734	500.8	0.99205	500.8	0.99806	500.8	0.96224
501	0.93596	501	0.98631	501	0.99143	501	0.99845	501	0.96318
501.2	0.93421	501.2	0.98527	501.2	0.99069	501.2	0.99884	501.2	0.9646
501.4	0.93245	501.4	0.98413	501.4	0.98996	501.4	0.99884	501.4	0.96601
501.6	0.9307	501.6	0.98299	501.6	0.98934	501.6	0.99923	501.6	0.96696
501.8	0.92895	501.8	0.98174	501.8	0.9886	501.8	0.99961	501.8	0.96837
502	0.92719	502	0.9806	502	0.98787	502	0.99961	502	0.96979
502.2	0.92544	502.2	0.97935	502.2	0.98703	502.2	0.99961	502.2	0.97073
502.4	0.92368	502.4	0.97811	502.4	0.9863	502.4	1	502.4	0.97215
502.6	0.92193	502.6	0.97676	502.6	0.98557	502.6	1	502.6	0.97309
502.8	0.92017	502.8	0.97552	502.8	0.98473	502.8	1	502.8	0.97404
503	0.91842	503	0.97427	503	0.9839	503	1	503	0.97545
503.2	0.91667	503.2	0.97292	503.2	0.98317	503.2	0.99961	503.2	0.9764
503.4	0.91491	503.4	0.97157	503.4	0.98233	503.4	0.99961	503.4	0.97734
503.6	0.91316	503.6	0.97033	503.6	0.98149	503.6	0.99961	503.6	0.97876
503.8	0.9114	503.8	0.96898	503.8	0.98066	503.8	0.99923	503.8	0.9797
504	0.90965	504	0.96773	504	0.97982	504	0.99923	504	0.98065
504.2	0.90789	504.2	0.96639	504.2	0.97898	504.2	0.99884	504.2	0.98159
504.4	0.90614	504.4	0.96514	504.4	0.97815	504.4	0.99845	504.4	0.98253
504.6	0.90438	504.6	0.96379	504.6	0.97721	504.6	0.99845	504.6	0.98348
504.8	0.90263	504.8	0.96255	504.8	0.97637	504.8	0.99806	504.8	0.98442
505	0.90088	505	0.9613	505	0.97543	505	0.99768	505	0.98537
505.2	0.89912	505.2	0.95995	505.2	0.97459	505.2	0.99729	505.2	0.98631
505.4	0.89737	505.4	0.95871	505.4	0.97365	505.4	0.9969	505.4	0.98678
505.6	0.89561	505.6	0.95757	505.6	0.97271	505.6	0.99652	505.6	0.98773
505.8	0.89386	505.8	0.95632	505.8	0.97177	505.8	0.99574	505.8	0.98867
506	0.8921	506	0.95508	506	0.97083	506	0.99536	506	0.98961
506.2	0.89035	506.2	0.95394	506.2	0.96978	506.2	0.99497	506.2	0.99009
506.4	0.88859	506.4	0.95269	506.4	0.96884	506.4	0.99458	506.4	0.99103
506.6	0.88684	506.6	0.95155	506.6	0.9678	506.6	0.99381	506.6	0.9915
506.8	0.88509	506.8	0.95031	506.8	0.96675	506.8	0.99342	506.8	0.99245
507	0.88333	507	0.94916	507	0.96571	507	0.99265	507	0.99292
507.2	0.88158	507.2	0.94802	507.2	0.96466	507.2	0.99226	507.2	0.99386
507.4	0.87982	507.4	0.94678	507.4	0.96361	507.4	0.99149	507.4	0.99434
507.6	0.87807	507.6	0.94564	507.6	0.96246	507.6	0.9911	507.6	0.99481
507.8	0.87631	507.8	0.9445	507.8	0.96131	507.8	0.99032	507.8	0.99528
508	0.87368	508	0.94325	508	0.96016	508	0.98994	508	0.99575
508.2	0.87193	508.2	0.94211	508.2	0.95891	508.2	0.98916	508.2	0.99622
508.4	0.87017	508.4	0.94086	508.4	0.95776	508.4	0.98839	508.4	0.9967
508.6	0.86842	508.6	0.93962	508.6	0.9565	508.6	0.988	508.6	0.99717
508.8	0.86649	508.8	0.93837	508.8	0.95525	508.8	0.98723	508.8	0.99764
509	0.86465	509	0.93713	509	0.95389	509	0.98645	509	0.99811
509.2	0.86272	509.2	0.93588	509.2	0.95264	509.2	0.98568	509.2	0.99858
509.4	0.86079	509.4	0.93464	509.4	0.95128	509.4	0.98529	509.4	0.99858
509.6	0.85877	509.6	0.93329	509.6	0.94992	509.6	0.98452	509.6	0.99906
509.8	0.85684	509.8	0.93205	509.8	0.94845	509.8	0.98375	509.8	0.99906
510	0.85482	510	0.9307	510	0.94709	510	0.98297	510	0.99953
510.2	0.85289	510.2	0.92924	510.2	0.94563	510.2	0.9822	510.2	0.99953
510.4	0.85087	510.4	0.9279	510.4	0.94417	510.4	0.98142	510.4	1
510.6	0.84886	510.6	0.92644	510.6	0.9426	510.6	0.98026	510.6	1
510.8	0.84675	510.8	0.92499	510.8	0.94113	510.8	0.97949	510.8	1
511	0.84473	511	0.92354	511	0.93957	511	0.97871	511	1
511.2	0.84263	511.2	0.92209	511.2	0.938	511.2	0.97794	511.2	1
511.4	0.84061	511.4	0.92053	511.4	0.93643	511.4	0.97678	511.4	1
511.6	0.83851	511.6	0.91897	511.6	0.93486	511.6	0.976	511.6	1
511.8	0.8364	511.8	0.91742	511.8	0.93319	511.8	0.97484	511.8	1
512	0.83421	512	0.91576	512	0.93162	512	0.97407	512	1
512.2	0.8321	512.2	0.9141	512.2	0.92995	512.2	0.97291	512.2	1
512.4	0.82991	512.4	0.91244	512.4	0.92827	512.4	0.97175	512.4	1
512.6	0.82772	512.6	0.91078	512.6	0.9266	512.6	0.97059	512.6	1
512.8	0.82552	512.8	0.90901	512.8	0.92482	512.8	0.96943	512.8	0.99953
513	0.82333	513	0.90725	513	0.92315	513	0.96865	513	0.99953
513.2	0.82114	513.2	0.90549	513.2	0.92137	513.2	0.9671	513.2	0.99906
513.4	0.81886	513.4	0.90372	513.4	0.9196	513.4	0.96594	513.4	0.99906
513.6	0.81666	513.6	0.90186	513.6	0.91782	513.6	0.96478	513.6	0.99858
513.8	0.81438	513.8	0.90009	513.8	0.91594	513.8	0.96362	513.8	0.99858
514	0.8121	514	0.89822	514	0.91416	514	0.96246	514	0.99811
514.2	0.80982	514.2	0.89625	514.2	0.91228	514.2	0.96091	514.2	0.99811
514.4	0.80754	514.4	0.89439	514.4	0.9105	514.4	0.95975	514.4	0.99764
514.6	0.80517	514.6	0.89241	514.6	0.90862	514.6	0.9582	514.6	0.99717
514.8	0.80289	514.8	0.89044	514.8	0.90663	514.8	0.95704	514.8	0.9967
515	0.80052	515	0.88847	515	0.90475	515	0.95549	515	0.99622
515.2	0.79824	515.2	0.8865	515.2	0.90287	515.2	0.95394	515.2	0.99622
515.4	0.79587	515.4	0.88453	515.4	0.90088	515.4	0.95278	515.4	0.99575
515.6	0.79351	515.6	0.88256	515.6	0.89889	515.6	0.95124	515.6	0.99528
515.8	0.79114	515.8	0.88048	515.8	0.89691	515.8	0.94969	515.8	0.99481
516	0.78877	516	0.87851	516	0.89492	516	0.94814	516	0.99386
516.2	0.7864	516.2	0.87644	516.2	0.89283	516.2	0.94659	516.2	0.99339
516.4	0.78403	516.4	0.87436	516.4	0.89084	516.4	0.94543	516.4	0.99292
516.6	0.78166	516.6	0.87229	516.6	0.88875	516.6	0.94388	516.6	0.99245
516.8	0.77921	516.8	0.87021	516.8	0.88666	516.8	0.94233	516.8	0.99198
517	0.77684	517	0.86824	517	0.88467	517	0.94079	517	0.99103
517.2	0.77447	517.2	0.86617	517.2	0.88248	517.2	0.93885	517.2	0.99056
517.4	0.7721	517.4	0.86409	517.4	0.88039	517.4	0.9373	517.4	0.98961
517.6	0.76965	517.6	0.86202	517.6	0.8783	517.6	0.93575	517.6	0.98914
517.8	0.76728	517.8	0.85994	517.8	0.8761	517.8	0.93421	517.8	0.9882
518	0.76482	518	0.85797	518	0.87401	518	0.93266	518	0.98773
518.2	0.76245	518.2	0.85589	518.2	0.87181	518.2	0.93111	518.2	0.98678
518.4	0.76008	518.4	0.85392	518.4	0.86962	518.4	0.92956	518.4	0.98631
518.6	0.75763	518.6	0.85185	518.6	0.86753	518.6	0.92801	518.6	0.98537
518.8	0.75526	518.8	0.84988	518.8	0.86533	518.8	0.92608	518.8	0.98442
519	0.75289	519	0.84791	519	0.86314	519	0.92453	519	0.98348
519.2	0.75052	519.2	0.84594	519.2	0.86094	519.2	0.92298	519.2	0.98301
519.4	0.74807	519.4	0.84396	519.4	0.85874	519.4	0.92144	519.4	0.98206
519.6	0.7457	519.6	0.84199	519.6	0.85655	519.6	0.9195	519.6	0.98112
519.8	0.74333	519.8	0.84002	519.8	0.85435	519.8	0.91795	519.8	0.98017
520	0.74096	520	0.83805	520	0.85205	520	0.9164	520	0.97923
520.2	0.73859	520.2	0.83608	520.2	0.84986	520.2	0.91447	520.2	0.97781
520.4	0.73622	520.4	0.83421	520.4	0.84766	520.4	0.91292	520.4	0.97687
520.6	0.73385	520.6	0.83224	520.6	0.84547	520.6	0.91099	520.6	0.97593
520.8	0.73149	520.8	0.83037	520.8	0.84327	520.8	0.90944	520.8	0.97498
521	0.72912	521	0.82851	521	0.84097	521	0.9075	521	0.97357
521.2	0.72675	521.2	0.82653	521.2	0.83877	521.2	0.90595	521.2	0.97262
521.4	0.72438	521.4	0.82467	521.4	0.83658	521.4	0.90402	521.4	0.97168
521.6	0.7221	521.6	0.8228	521.6	0.83438	521.6	0.90247	521.6	0.97026
521.8	0.71973	521.8	0.82083	521.8	0.83208	521.8	0.90054	521.8	0.96932
522	0.71736	522	0.81896	522	0.82989	522	0.89899	522	0.9679
522.2	0.71499	522.2	0.81699	522.2	0.82769	522.2	0.89705	522.2	0.96648
522.4	0.71271	522.4	0.81512	522.4	0.82539	522.4	0.89512	522.4	0.96554
522.6	0.71035	522.6	0.81315	522.6	0.82319	522.6	0.89318	522.6	0.96412
522.8	0.70807	522.8	0.81128	522.8	0.821	522.8	0.89163	522.8	0.96271
523	0.7057	523	0.80931	523	0.8187	523	0.8897	523	0.96176
523.2	0.70333	523.2	0.80734	523.2	0.8165	523.2	0.88776	523.2	0.96035
523.4	0.70105	523.4	0.80537	523.4	0.8142	523.4	0.88583	523.4	0.95893
523.6	0.69868	523.6	0.8033	523.6	0.81201	523.6	0.88389	523.6	0.95752
523.8	0.69631	523.8	0.80132	523.8	0.80971	523.8	0.88196	523.8	0.9561
524	0.69403	524	0.79925	524	0.80751	524	0.88002	524	0.95468
524.2	0.69166	524.2	0.79728	524.2	0.80521	524.2	0.87809	524.2	0.95327
524.4	0.68929	524.4	0.7952	524.4	0.80301	524.4	0.87577	524.4	0.95185
524.6	0.68692	524.6	0.79313	524.6	0.80071	524.6	0.87383	524.6	0.95043
524.8	0.68456	524.8	0.79105	524.8	0.79841	524.8	0.8719	524.8	0.94902
525	0.68219	525	0.78887	525	0.79622	525	0.86996	525	0.9476
525.2	0.67982	525.2	0.7868	525.2	0.79392	525.2	0.86764	525.2	0.94619
525.4	0.67745	525.4	0.78462	525.4	0.79162	525.4	0.8657	525.4	0.94524
525.6	0.67508	525.6	0.78244	525.6	0.78932	525.6	0.86338	525.6	0.94383
525.8	0.67271	525.8	0.78026	525.8	0.78702	525.8	0.86145	525.8	0.94241
526	0.67035	526	0.77819	526	0.78472	526	0.85912	526	0.94099
526.2	0.66798	526.2	0.77601	526.2	0.78242	526.2	0.85719	526.2	0.93958
526.4	0.66561	526.4	0.77373	526.4	0.78012	526.4	0.85487	526.4	0.93816
526.6	0.66324	526.6	0.77155	526.6	0.77782	526.6	0.85255	526.6	0.93675
526.8	0.66078	526.8	0.76937	526.8	0.77552	526.8	0.85061	526.8	0.93533
527	0.65842	527	0.76719	527	0.77322	527	0.84829	527	0.93391
527.2	0.65605	527.2	0.76501	527.2	0.77092	527.2	0.84597	527.2	0.9325
527.4	0.65359	527.4	0.76273	527.4	0.76862	527.4	0.84403	527.4	0.93108
527.6	0.65122	527.6	0.76055	527.6	0.76632	527.6	0.84171	527.6	0.92966
527.8	0.64885	527.8	0.75837	527.8	0.76391	527.8	0.83939	527.8	0.92825
528	0.6464	528	0.75619	528	0.76161	528	0.83706	528	0.9273
528.2	0.64403	528.2	0.75402	528.2	0.75931	528.2	0.83474	528.2	0.92589
528.4	0.64157	528.4	0.75184	528.4	0.75701	528.4	0.83242	528.4	0.92447
528.6	0.6392	528.6	0.74966	528.6	0.75461	528.6	0.8301	528.6	0.92306
528.8	0.63675	528.8	0.74738	528.8	0.7523	528.8	0.82778	528.8	0.92164
529	0.63438	529	0.7452	529	0.75	529	0.82545	529	0.92022
529.2	0.63201	529.2	0.74302	529.2	0.7476	529.2	0.82313	529.2	0.91833
529.4	0.62955	529.4	0.74084	529.4	0.7453	529.4	0.82081	529.4	0.91692
529.6	0.62719	529.6	0.73866	529.6	0.743	529.6	0.81849	529.6	0.9155
529.8	0.62482	529.8	0.73659	529.8	0.74059	529.8	0.81617	529.8	0.91409
530	0.62236	530	0.73441	530	0.73829	530	0.81384	530	0.91267
530.2	0.61999	530.2	0.73223	530.2	0.73589	530.2	0.81152	530.2	0.91078
530.4	0.61762	530.4	0.73005	530.4	0.73359	530.4	0.8092	530.4	0.90937
530.6	0.61517	530.6	0.72777	530.6	0.73118	530.6	0.80688	530.6	0.90748
530.8	0.6128	530.8	0.72559	530.8	0.72888	530.8	0.80456	530.8	0.90606
531	0.61043	531	0.72341	531	0.72648	531	0.80223	531	0.90417
531.2	0.60806	531.2	0.72123	531.2	0.72418	531.2	0.79991	531.2	0.90229
531.4	0.60569	531.4	0.71905	531.4	0.72177	531.4	0.79759	531.4	0.90087
531.6	0.60324	531.6	0.71677	531.6	0.71937	531.6	0.79527	531.6	0.89898
531.8	0.60087	531.8	0.71459	531.8	0.71707	531.8	0.79294	531.8	0.89709
532	0.5985	532	0.71231	532	0.71466	532	0.79062	532	0.8952
532.2	0.59613	532.2	0.71013	532.2	0.71226	532.2	0.7883	532.2	0.89332
532.4	0.59376	532.4	0.70785	532.4	0.70985	532.4	0.78598	532.4	0.89143
532.6	0.5914	532.6	0.70557	532.6	0.70745	532.6	0.78366	532.6	0.88954
532.8	0.58903	532.8	0.70328	532.8	0.70505	532.8	0.78133	532.8	0.88718
533	0.58666	533	0.701	533	0.70264	533	0.77901	533	0.88529
533.2	0.58429	533.2	0.69872	533.2	0.70024	533.2	0.77669	533.2	0.8834
533.4	0.58192	533.4	0.69644	533.4	0.69783	533.4	0.77475	533.4	0.88104
533.6	0.57955	533.6	0.69415	533.6	0.69543	533.6	0.77243	533.6	0.87915
533.8	0.57719	533.8	0.69187	533.8	0.69302	533.8	0.77011	533.8	0.87727
534	0.57482	534	0.68959	534	0.69062	534	0.76779	534	0.87491
534.2	0.57254	534.2	0.68731	534.2	0.68821	534.2	0.76547	534.2	0.87302
534.4	0.57017	534.4	0.68502	534.4	0.6857	534.4	0.76314	534.4	0.87066
534.6	0.5678	534.6	0.68274	534.6	0.6833	534.6	0.76082	534.6	0.86877
534.8	0.56552	534.8	0.68046	534.8	0.68089	534.8	0.75889	534.8	0.86688
535	0.56315	535	0.67818	535	0.67838	535	0.75656	535	0.86452
535.2	0.56078	535.2	0.67589	535.2	0.67598	535.2	0.75424	535.2	0.86263
535.4	0.5585	535.4	0.67361	535.4	0.67347	535.4	0.75192	535.4	0.86027
535.6	0.55613	535.6	0.67143	535.6	0.67096	535.6	0.7496	535.6	0.85838
535.8	0.55385	535.8	0.66915	535.8	0.66855	535.8	0.74728	535.8	0.8565
536	0.55157	536	0.66697	536	0.66605	536	0.74495	536	0.85414
536.2	0.54929	536.2	0.66479	536.2	0.66354	536.2	0.74263	536.2	0.85225
536.4	0.54692	536.4	0.66261	536.4	0.66103	536.4	0.7407	536.4	0.85036
536.6	0.54464	536.6	0.66043	536.6	0.65862	536.6	0.73837	536.6	0.848
536.8	0.54236	536.8	0.65826	536.8	0.65611	536.8	0.73605	536.8	0.84611
537	0.54017	537	0.65618	537	0.6536	537	0.73373	537	0.84422
537.2	0.53789	537.2	0.654	537.2	0.65109	537.2	0.73141	537.2	0.84233
537.4	0.53561	537.4	0.65193	537.4	0.64858	537.4	0.72909	537.4	0.83997
537.6	0.53341	537.6	0.64985	537.6	0.64608	537.6	0.72676	537.6	0.83809
537.8	0.53113	537.8	0.64778	537.8	0.64346	537.8	0.72444	537.8	0.8362
538	0.52894	538	0.6457	538	0.64095	538	0.72212	538	0.83431
538.2	0.52666	538.2	0.64363	538.2	0.63844	538.2	0.71941	538.2	0.83242
538.4	0.52447	538.4	0.64155	538.4	0.63593	538.4	0.71709	538.4	0.83006
538.6	0.52227	538.6	0.63948	538.6	0.63342	538.6	0.71477	538.6	0.82817
538.8	0.52008	538.8	0.63751	538.8	0.63081	538.8	0.71244	538.8	0.82628
539	0.51789	539	0.63543	539	0.6283	539	0.71012	539	0.8244
539.2	0.51569	539.2	0.63336	539.2	0.62579	539.2	0.70741	539.2	0.82204
539.4	0.5135	539.4	0.63139	539.4	0.62318	539.4	0.70509	539.4	0.82015
539.6	0.51139	539.6	0.62931	539.6	0.62067	539.6	0.70277	539.6	0.81826
539.8	0.5092	539.8	0.62724	539.8	0.61816	539.8	0.70006	539.8	0.8159
540	0.50701	540	0.62516	540	0.61554	540	0.69774	540	0.81401
540.2	0.5049	540.2	0.62309	540.2	0.61304	540.2	0.69542	540.2	0.81165
540.4	0.50271	540.4	0.62101	540.4	0.61053	540.4	0.69271	540.4	0.80976
540.6	0.50061	540.6	0.61894	540.6	0.60802	540.6	0.69038	540.6	0.8074
540.8	0.49841	540.8	0.61676	540.8	0.60551	540.8	0.68768	540.8	0.80504
541	0.49631	541	0.61468	541	0.603	541	0.68535	541	0.80315
541.2	0.4942	541.2	0.6125	541.2	0.60049	541.2	0.68264	541.2	0.80079
541.4	0.49201	541.4	0.61032	541.4	0.59798	541.4	0.68032	541.4	0.79843
541.6	0.4899	541.6	0.60815	541.6	0.59547	541.6	0.678	541.6	0.79607
541.8	0.4878	541.8	0.60597	541.8	0.59296	541.8	0.67529	541.8	0.79371
542	0.48561	542	0.60369	542	0.59045	542	0.67297	542	0.79135
542.2	0.4835	542.2	0.60151	542.2	0.58794	542.2	0.67026	542.2	0.78899
542.4	0.48139	542.4	0.59922	542.4	0.58554	542.4	0.66794	542.4	0.78663
542.6	0.47929	542.6	0.59694	542.6	0.58303	542.6	0.66523	542.6	0.7838
542.8	0.47718	542.8	0.59466	542.8	0.58062	542.8	0.66291	542.8	0.78144
543	0.47508	543	0.59238	543	0.57822	543	0.6602	543	0.77908
543.2	0.47289	543.2	0.59009	543.2	0.57581	543.2	0.65787	543.2	0.77625
543.4	0.47078	543.4	0.58781	543.4	0.5733	543.4	0.65555	543.4	0.77389
543.6	0.46867	543.6	0.58553	543.6	0.5709	543.6	0.65284	543.6	0.77153
543.8	0.46657	543.8	0.58314	543.8	0.5686	543.8	0.65052	543.8	0.76869
544	0.46446	544	0.58086	544	0.56619	544	0.6482	544	0.76633
544.2	0.46236	544.2	0.57858	544.2	0.56379	544.2	0.64588	544.2	0.7635
544.4	0.46025	544.4	0.57619	544.4	0.56138	544.4	0.64317	544.4	0.76114
544.6	0.45815	544.6	0.57391	544.6	0.55908	544.6	0.64085	544.6	0.75831
544.8	0.45613	544.8	0.57163	544.8	0.55668	544.8	0.63852	544.8	0.75595
545	0.45403	545	0.56934	545	0.55438	545	0.6362	545	0.75312
545.2	0.45192	545.2	0.56696	545.2	0.55197	545.2	0.63388	545.2	0.75028
545.4	0.44981	545.4	0.56468	545.4	0.54967	545.4	0.63156	545.4	0.74792
545.6	0.4478	545.6	0.56239	545.6	0.54737	545.6	0.62924	545.6	0.74509
545.8	0.44569	545.8	0.56021	545.8	0.54497	545.8	0.62691	545.8	0.74273
546	0.44359	546	0.55793	546	0.54267	546	0.62459	546	0.74037
546.2	0.44157	546.2	0.55565	546.2	0.54037	546.2	0.62227	546.2	0.73754
546.4	0.43946	546.4	0.55347	546.4	0.53807	546.4	0.61995	546.4	0.73518
546.6	0.43745	546.6	0.55129	546.6	0.53577	546.6	0.61762	546.6	0.73235
546.8	0.43534	546.8	0.54911	546.8	0.53336	546.8	0.61569	546.8	0.72999
547	0.43332	547	0.54694	547	0.53106	547	0.61337	547	0.72763
547.2	0.43131	547.2	0.54476	547.2	0.52876	547.2	0.61105	547.2	0.72479
547.4	0.4292	547.4	0.54258	547.4	0.52646	547.4	0.60872	547.4	0.72243
547.6	0.42718	547.6	0.5404	547.6	0.52416	547.6	0.6064	547.6	0.72007
547.8	0.42517	547.8	0.53832	547.8	0.52186	547.8	0.60408	547.8	0.71771
548	0.42315	548	0.53625	548	0.51956	548	0.60214	548	0.71535
548.2	0.42113	548.2	0.53417	548.2	0.51716	548.2	0.59982	548.2	0.71299
548.4	0.41911	548.4	0.532	548.4	0.51486	548.4	0.5975	548.4	0.71016
548.6	0.4171	548.6	0.52992	548.6	0.51256	548.6	0.59518	548.6	0.7078
548.8	0.41508	548.8	0.52785	548.8	0.51026	548.8	0.59286	548.8	0.70544
549	0.41306	549	0.52587	549	0.50796	549	0.59053	549	0.70308
549.2	0.41104	549.2	0.5238	549.2	0.50566	549.2	0.5886	549.2	0.70072
549.4	0.40902	549.4	0.52172	549.4	0.50336	549.4	0.58628	549.4	0.69836
549.6	0.40701	549.6	0.51965	549.6	0.50105	549.6	0.58395	549.6	0.696
549.8	0.40508	549.8	0.51757	549.8	0.49875	549.8	0.58163	549.8	0.69364
550	0.40306	550	0.5155	550	0.49645	550	0.57931	550	0.69128
550.2	0.40104	550.2	0.51353	550.2	0.49426	550.2	0.57699	550.2	0.68892
550.4	0.39911	550.4	0.51145	550.4	0.49196	550.4	0.57467	550.4	0.68656
550.6	0.39709	550.6	0.50938	550.6	0.48966	550.6	0.57234	550.6	0.6842
550.8	0.39516	550.8	0.5073	550.8	0.48746	550.8	0.57002	550.8	0.68184
551	0.39315	551	0.50523	551	0.48516	551	0.5677	551	0.67948
551.2	0.39122	551.2	0.50315	551.2	0.48297	551.2	0.56538	551.2	0.67712
551.4	0.38929	551.4	0.50108	551.4	0.48067	551.4	0.56306	551.4	0.67476
551.6	0.38727	551.6	0.4989	551.6	0.47847	551.6	0.56073	551.6	0.6724
551.8	0.38534	551.8	0.49683	551.8	0.47628	551.8	0.55841	551.8	0.67004
552	0.38341	552	0.49475	552	0.47408	552	0.55648	552	0.66768
552.2	0.38148	552.2	0.49257	552.2	0.47188	552.2	0.55415	552.2	0.66532
552.4	0.37955	552.4	0.4905	552.4	0.46979	552.4	0.55183	552.4	0.66295
552.6	0.37771	552.6	0.48832	552.6	0.4676	552.6	0.54951	552.6	0.66059
552.8	0.37578	552.8	0.48614	552.8	0.4654	552.8	0.54719	552.8	0.65823
553	0.37385	553	0.48406	553	0.46331	553	0.54487	553	0.6554
553.2	0.37201	553.2	0.48189	553.2	0.46122	553.2	0.54254	553.2	0.65304
553.4	0.37008	553.4	0.47971	553.4	0.45913	553.4	0.54022	553.4	0.65068
553.6	0.36823	553.6	0.47753	553.6	0.45693	553.6	0.5379	553.6	0.64832
553.8	0.36639	553.8	0.47535	553.8	0.45495	553.8	0.53558	553.8	0.64596
554	0.36455	554	0.47317	554	0.45285	554	0.53325	554	0.64313
554.2	0.36271	554.2	0.47099	554.2	0.45076	554.2	0.53093	554.2	0.64077
554.4	0.36087	554.4	0.46881	554.4	0.44867	554.4	0.529	554.4	0.63841
554.6	0.35902	554.6	0.46663	554.6	0.44669	554.6	0.52668	554.6	0.63605
554.8	0.35718	554.8	0.46456	554.8	0.4447	554.8	0.52435	554.8	0.63369
555	0.35534	555	0.46238	555	0.44261	555	0.52203	555	0.63086
555.2	0.35359	555.2	0.4602	555.2	0.44062	555.2	0.51971	555.2	0.62849
555.4	0.35174	555.4	0.45802	555.4	0.43863	555.4	0.51739	555.4	0.62613
555.6	0.34999	555.6	0.45595	555.6	0.43665	555.6	0.51545	555.6	0.62377
555.8	0.34823	555.8	0.45377	555.8	0.43466	555.8	0.51313	555.8	0.62141
556	0.34648	556	0.4517	556	0.43267	556	0.51081	556	0.61905
556.2	0.34473	556.2	0.44962	556.2	0.43069	556.2	0.50849	556.2	0.61669
556.4	0.34297	556.4	0.44755	556.4	0.4287	556.4	0.50616	556.4	0.61386
556.6	0.34122	556.6	0.44547	556.6	0.42672	556.6	0.50423	556.6	0.6115
556.8	0.33946	556.8	0.4434	556.8	0.42483	556.8	0.50191	556.8	0.60914
557	0.3378	557	0.44132	557	0.42285	557	0.49958	557	0.60678
557.2	0.33604	557.2	0.43925	557.2	0.42086	557.2	0.49726	557.2	0.60442
557.4	0.33437	557.4	0.43727	557.4	0.41887	557.4	0.49494	557.4	0.60206
557.6	0.33262	557.6	0.4352	557.6	0.41699	557.6	0.493	557.6	0.5997
557.8	0.33095	557.8	0.43323	557.8	0.415	557.8	0.49068	557.8	0.59734
558	0.32929	558	0.43126	558	0.41312	558	0.48836	558	0.59498
558.2	0.32762	558.2	0.42929	558.2	0.41114	558.2	0.48604	558.2	0.59262
558.4	0.32595	558.4	0.42731	558.4	0.40925	558.4	0.48372	558.4	0.59073
558.6	0.32429	558.6	0.42545	558.6	0.40727	558.6	0.48178	558.6	0.58837
558.8	0.32262	558.8	0.42348	558.8	0.40528	558.8	0.47946	558.8	0.58601
559	0.32095	559	0.42161	559	0.4034	559	0.47714	559	0.58365
559.2	0.31929	559.2	0.41974	559.2	0.40141	559.2	0.47481	559.2	0.58129
559.4	0.31771	559.4	0.41787	559.4	0.39953	559.4	0.47288	559.4	0.57893
559.6	0.31604	559.6	0.41601	559.6	0.39754	559.6	0.47056	559.6	0.57704
559.8	0.31437	559.8	0.41414	559.8	0.39566	559.8	0.46824	559.8	0.57468
560	0.31279	560	0.41227	560	0.39368	560	0.46591	560	0.57232
560.2	0.31122	560.2	0.41051	560.2	0.39179	560.2	0.46398	560.2	0.56996
560.4	0.30955	560.4	0.40864	560.4	0.38991	560.4	0.46166	560.4	0.56807
560.6	0.30797	560.6	0.40688	560.6	0.38792	560.6	0.45933	560.6	0.56571
560.8	0.30639	560.8	0.40511	560.8	0.38604	560.8	0.45701	560.8	0.56335
561	0.30481	561	0.40335	561	0.38406	561	0.45508	561	0.56099
561.2	0.30315	561.2	0.40159	561.2	0.38217	561.2	0.45275	561.2	0.5591
561.4	0.30157	561.4	0.39982	561.4	0.38019	561.4	0.45082	561.4	0.55674
561.6	0.29999	561.6	0.39806	561.6	0.37831	561.6	0.4485	561.6	0.55438
561.8	0.29841	561.8	0.3964	561.8	0.37642	561.8	0.44656	561.8	0.55249
562	0.29692	562	0.39463	562	0.37454	562	0.44424	562	0.55013
562.2	0.29534	562.2	0.39297	562.2	0.37255	562.2	0.44231	562.2	0.54777
562.4	0.29376	562.4	0.39131	562.4	0.37067	562.4	0.43998	562.4	0.54589
562.6	0.29218	562.6	0.38955	562.6	0.36879	562.6	0.43805	562.6	0.54353
562.8	0.2906	562.8	0.38789	562.8	0.36691	562.8	0.43611	562.8	0.54117
563	0.28911	563	0.38623	563	0.36503	563	0.43379	563	0.53928
563.2	0.28753	563.2	0.38457	563.2	0.36314	563.2	0.43186	563.2	0.53692
563.4	0.28604	563.4	0.38291	563.4	0.36126	563.4	0.42992	563.4	0.53456
563.6	0.28446	563.6	0.38125	563.6	0.35938	563.6	0.42799	563.6	0.5322
563.8	0.28297	563.8	0.37949	563.8	0.3575	563.8	0.42605	563.8	0.53031
564	0.28148	564	0.37783	564	0.35562	564	0.42412	564	0.52795
564.2	0.2799	564.2	0.37617	564.2	0.35384	564.2	0.42179	564.2	0.52559
564.4	0.27841	564.4	0.37451	564.4	0.35196	564.4	0.41986	564.4	0.52323
564.6	0.27692	564.6	0.37285	564.6	0.35018	564.6	0.41792	564.6	0.52134
564.8	0.27543	564.8	0.37119	564.8	0.3483	564.8	0.41599	564.8	0.51898
565	0.27393	565	0.36942	565	0.34652	565	0.41444	565	0.51662
565.2	0.27244	565.2	0.36776	565.2	0.34474	565.2	0.4125	565.2	0.51426
565.4	0.27095	565.4	0.3661	565.4	0.34297	565.4	0.41057	565.4	0.51237
565.6	0.26946	565.6	0.36434	565.6	0.34119	565.6	0.40863	565.6	0.51001
565.8	0.26806	565.8	0.36268	565.8	0.33941	565.8	0.4067	565.8	0.50765
566	0.26657	566	0.36092	566	0.33763	566	0.40476	566	0.50529
566.2	0.26516	566.2	0.35915	566.2	0.33586	566.2	0.40283	566.2	0.50293
566.4	0.26367	566.4	0.35739	566.4	0.33418	566.4	0.40128	566.4	0.50057
566.6	0.26227	566.6	0.35573	566.6	0.3324	566.6	0.39935	566.6	0.49821
566.8	0.26086	566.8	0.35397	566.8	0.33073	566.8	0.39741	566.8	0.49632
567	0.25946	567	0.3522	567	0.32895	567	0.39548	567	0.49396
567.2	0.25806	567.2	0.35044	567.2	0.32728	567.2	0.39354	567.2	0.4916
567.4	0.25665	567.4	0.34867	567.4	0.32561	567.4	0.39161	567.4	0.48924
567.6	0.25525	567.6	0.34691	567.6	0.32394	567.6	0.39006	567.6	0.48688
567.8	0.25385	567.8	0.34515	567.8	0.32226	567.8	0.38812	567.8	0.48452
568	0.25253	568	0.34338	568	0.32059	568	0.38619	568	0.48216
568.2	0.25113	568.2	0.34162	568.2	0.31892	568.2	0.38425	568.2	0.48027
568.4	0.24981	568.4	0.33986	568.4	0.31735	568.4	0.38232	568.4	0.47791
568.6	0.2485	568.6	0.33809	568.6	0.31568	568.6	0.38038	568.6	0.47555
568.8	0.24709	568.8	0.33643	568.8	0.31411	568.8	0.37852	568.8	0.47319
569	0.24578	569	0.33467	569	0.31243	569	0.37663	569	0.4713
569.2	0.24446	569.2	0.33301	569.2	0.31087	569.2	0.37473	569.2	0.46894
569.4	0.24314	569.4	0.33124	569.4	0.3093	569.4	0.3728	569.4	0.46658
569.6	0.24183	569.6	0.32958	569.6	0.30762	569.6	0.3709	569.6	0.46469
569.8	0.24051	569.8	0.32792	569.8	0.30606	569.8	0.36896	569.8	0.46233
570	0.23928	570	0.32626	570	0.30449	570	0.36707	570	0.46021
570.2	0.23797	570.2	0.32471	570.2	0.30292	570.2	0.36513	570.2	0.45808
570.4	0.23665	570.4	0.32305	570.4	0.30135	570.4	0.3632	570.4	0.45596
570.6	0.23543	570.6	0.32149	570.6	0.29978	570.6	0.3613	570.6	0.45384
570.8	0.23411	570.8	0.31983	570.8	0.29821	570.8	0.35941	570.8	0.45176
571	0.23288	571	0.31828	571	0.29665	571	0.35747	571	0.44968
571.2	0.23157	571.2	0.31672	571.2	0.29508	571.2	0.35557	571.2	0.4476
571.4	0.23034	571.4	0.31527	571.4	0.29351	571.4	0.35368	571.4	0.44557
571.6	0.22902	571.6	0.31371	571.6	0.29194	571.6	0.35178	571.6	0.44354
571.8	0.22779	571.8	0.31216	571.8	0.29037	571.8	0.34992	571.8	0.44152
572	0.22657	572	0.3106	572	0.28891	572	0.34807	572	0.43949
572.2	0.22534	572.2	0.30915	572.2	0.28734	572.2	0.34621	572.2	0.43746
572.4	0.22402	572.4	0.30759	572.4	0.28577	572.4	0.34435	572.4	0.43547
572.6	0.22279	572.6	0.30603	572.6	0.2842	572.6	0.34253	572.6	0.43349
572.8	0.22157	572.8	0.30448	572.8	0.28274	572.8	0.34071	572.8	0.43151
573	0.22034	573	0.30292	573	0.28117	573	0.33889	573	0.42948
573.2	0.21911	573.2	0.30137	573.2	0.27971	573.2	0.33711	573.2	0.4275
573.4	0.21788	573.4	0.29981	573.4	0.27814	573.4	0.33533	573.4	0.42551
573.6	0.21665	573.6	0.29815	573.6	0.27668	573.6	0.33359	573.6	0.42353
573.8	0.21542	573.8	0.29659	573.8	0.27511	573.8	0.33185	573.8	0.42155
574	0.21428	574	0.29493	574	0.27364	574	0.33011	574	0.41956
574.2	0.21306	574.2	0.29327	574.2	0.27218	574.2	0.32841	574.2	0.41758
574.4	0.21183	574.4	0.29161	574.4	0.27061	574.4	0.3267	574.4	0.41555
574.6	0.21069	574.6	0.28985	574.6	0.26915	574.6	0.325	574.6	0.41357
574.8	0.20946	574.8	0.28809	574.8	0.26768	574.8	0.32334	574.8	0.41159
575	0.20832	575	0.28632	575	0.26622	575	0.32167	575	0.40956
575.2	0.20709	575.2	0.28456	575.2	0.26476	575.2	0.32005	575.2	0.40757
575.4	0.20595	575.4	0.28279	575.4	0.26329	575.4	0.31842	575.4	0.40554
575.6	0.20472	575.6	0.28093	575.6	0.26183	575.6	0.31679	575.6	0.40356
575.8	0.20358	575.8	0.27916	575.8	0.26037	575.8	0.31521	575.8	0.40153
576	0.20244	576	0.2773	576	0.2589	576	0.31358	576	0.39955
576.2	0.2013	576.2	0.27543	576.2	0.25754	576.2	0.312	576.2	0.39752
576.4	0.20016	576.4	0.27356	576.4	0.25608	576.4	0.31045	576.4	0.39554
576.6	0.19902	576.6	0.27169	576.6	0.25472	576.6	0.30886	576.6	0.39355
576.8	0.19788	576.8	0.26983	576.8	0.25326	576.8	0.30731	576.8	0.39157
577	0.19683	577	0.26796	577	0.2519	577	0.30576	577	0.38959
577.2	0.19569	577.2	0.26619	577.2	0.25054	577.2	0.30422	577.2	0.38761
577.4	0.19455	577.4	0.26433	577.4	0.24907	577.4	0.30267	577.4	0.38567
577.6	0.19349	577.6	0.26256	577.6	0.24771	577.6	0.30116	577.6	0.38374
577.8	0.19235	577.8	0.2608	577.8	0.24635	577.8	0.29961	577.8	0.3818
578	0.1913	578	0.25904	578	0.245	578	0.2981	578	0.37991
578.2	0.19016	578.2	0.25738	578.2	0.24364	578.2	0.29659	578.2	0.37802
578.4	0.18911	578.4	0.25572	578.4	0.24228	578.4	0.29508	578.4	0.37614
578.6	0.18806	578.6	0.25406	578.6	0.24092	578.6	0.29357	578.6	0.37429
578.8	0.18692	578.8	0.2525	578.8	0.23966	578.8	0.2921	578.8	0.3725
579	0.18586	579	0.25094	579	0.2383	579	0.29059	579	0.37066
579.2	0.18481	579.2	0.24939	579.2	0.23694	579.2	0.28912	579.2	0.36887
579.4	0.18376	579.4	0.24794	579.4	0.23569	579.4	0.28761	579.4	0.36712
579.6	0.1827	579.6	0.24648	579.6	0.23433	579.6	0.28614	579.6	0.36537
579.8	0.18165	579.8	0.24513	579.8	0.23308	579.8	0.28471	579.8	0.36363
580	0.1806	580	0.24379	580	0.23172	580	0.28324	580	0.36193
580.2	0.17963	580.2	0.24254	580.2	0.23046	580.2	0.28177	580.2	0.36023
580.4	0.17858	580.4	0.24119	580.4	0.22921	580.4	0.28034	580.4	0.35853
580.6	0.17753	580.6	0.24005	580.6	0.22795	580.6	0.27891	580.6	0.35688
580.8	0.17656	580.8	0.23881	580.8	0.22659	580.8	0.27743	580.8	0.35522
581	0.17551	581	0.23766	581	0.22534	581	0.27604	581	0.35357
581.2	0.17446	581.2	0.23652	581.2	0.22408	581.2	0.27461	581.2	0.35197
581.4	0.17349	581.4	0.23538	581.4	0.22283	581.4	0.27318	581.4	0.35031
581.6	0.17253	581.6	0.23424	581.6	0.22168	581.6	0.27178	581.6	0.34871
581.8	0.17148	581.8	0.2332	581.8	0.22042	581.8	0.27039	581.8	0.3471
582	0.17051	582	0.23217	582	0.21917	582	0.269	582	0.3455
582.2	0.16955	582.2	0.23102	582.2	0.21792	582.2	0.2676	582.2	0.34389
582.4	0.16849	582.4	0.22999	582.4	0.21677	582.4	0.26621	582.4	0.34224
582.6	0.16753	582.6	0.22895	582.6	0.21551	582.6	0.26482	582.6	0.34064
582.8	0.16656	582.8	0.22791	582.8	0.21436	582.8	0.26346	582.8	0.33903
583	0.1656	583	0.22687	583	0.21321	583	0.26211	583	0.33743
583.2	0.16463	583.2	0.22584	583.2	0.21196	583.2	0.26072	583.2	0.33582
583.4	0.16367	583.4	0.2248	583.4	0.21081	583.4	0.25936	583.4	0.33417
583.6	0.1627	583.6	0.22376	583.6	0.20966	583.6	0.25805	583.6	0.33252
583.8	0.16183	583.8	0.22272	583.8	0.20851	583.8	0.25669	583.8	0.33091
584	0.16086	584	0.22169	584	0.20735	584	0.25534	584	0.32926
584.2	0.1599	584.2	0.22065	584.2	0.2062	584.2	0.25402	584.2	0.32761
584.4	0.15893	584.4	0.21951	584.4	0.20505	584.4	0.25267	584.4	0.32596
584.6	0.15806	584.6	0.21847	584.6	0.20401	584.6	0.25135	584.6	0.3243
584.8	0.15709	584.8	0.21743	584.8	0.20286	584.8	0.25003	584.8	0.32261
585	0.15621	585	0.2164	585	0.20171	585	0.24868	585	0.32095
585.2	0.15525	585.2	0.21526	585.2	0.20066	585.2	0.24736	585.2	0.31925
585.4	0.15437	585.4	0.21422	585.4	0.19951	585.4	0.24605	585.4	0.3176
585.6	0.15341	585.6	0.21318	585.6	0.19847	585.6	0.24473	585.6	0.3159
585.8	0.15253	585.8	0.21204	585.8	0.19732	585.8	0.24345	585.8	0.3142
586	0.15165	586	0.211	586	0.19627	586	0.24214	586	0.31255
586.2	0.15077	586.2	0.20996	586.2	0.19523	586.2	0.24082	586.2	0.31085
586.4	0.14981	586.4	0.20893	586.4	0.19408	586.4	0.23955	586.4	0.3092
586.6	0.14893	586.6	0.20779	586.6	0.19303	586.6	0.23823	586.6	0.3075
586.8	0.14806	586.8	0.20675	586.8	0.19199	586.8	0.23695	586.8	0.30585
587	0.14718	587	0.20571	587	0.19094	587	0.23568	587	0.3042
587.2	0.1463	587.2	0.20467	587.2	0.18979	587.2	0.2344	587.2	0.30254
587.4	0.14542	587.4	0.20364	587.4	0.18874	587.4	0.23312	587.4	0.30089
587.6	0.14455	587.6	0.2027	587.6	0.1877	587.6	0.23184	587.6	0.29924
587.8	0.14367	587.8	0.20166	587.8	0.18665	587.8	0.23057	587.8	0.29763
588	0.14279	588	0.20063	588	0.18561	588	0.22933	588	0.29603
588.2	0.14191	588.2	0.19969	588.2	0.18456	588.2	0.22809	588.2	0.29442
588.4	0.14104	588.4	0.19866	588.4	0.18352	588.4	0.22681	588.4	0.29282
588.6	0.14016	588.6	0.19772	588.6	0.18247	588.6	0.22557	588.6	0.29126
588.8	0.13928	588.8	0.19668	588.8	0.18142	588.8	0.22437	588.8	0.2897
589	0.13841	589	0.19575	589	0.18038	589	0.22314	589	0.28815
589.2	0.13753	589.2	0.19471	589.2	0.17933	589.2	0.2219	589.2	0.28663
589.4	0.13674	589.4	0.19378	589.4	0.17829	589.4	0.2207	589.4	0.28512
589.6	0.13586	589.6	0.19285	589.6	0.17724	589.6	0.2195	589.6	0.28361
589.8	0.13498	589.8	0.19181	589.8	0.1762	589.8	0.2183	589.8	0.2821
590	0.1342	590	0.19087	590	0.17526	590	0.2171	590	0.28064
590.2	0.13332	590.2	0.18994	590.2	0.17421	590.2	0.21594	590.2	0.27918
590.4	0.13253	590.4	0.1889	590.4	0.17316	590.4	0.21474	590.4	0.27771
590.6	0.13174	590.6	0.18797	590.6	0.17222	590.6	0.21358	590.6	0.2763
590.8	0.13086	590.8	0.18704	590.8	0.17118	590.8	0.21242	590.8	0.27483
591	0.13007	591	0.186	591	0.17013	591	0.21125	591	0.27342
591.2	0.12928	591.2	0.18506	591.2	0.16919	591.2	0.21009	591.2	0.272
591.4	0.12849	591.4	0.18403	591.4	0.16815	591.4	0.20893	591.4	0.27059
591.6	0.12762	591.6	0.18309	591.6	0.16721	591.6	0.20781	591.6	0.26917
591.8	0.12683	591.8	0.18206	591.8	0.16616	591.8	0.20665	591.8	0.2678
592	0.12604	592	0.18112	592	0.16522	592	0.20553	592	0.26638
592.2	0.12525	592.2	0.18008	592.2	0.16428	592.2	0.2044	592.2	0.26501
592.4	0.12455	592.4	0.17915	592.4	0.16323	592.4	0.20328	592.4	0.26365
592.6	0.12376	592.6	0.17811	592.6	0.16229	592.6	0.20216	592.6	0.26228
592.8	0.12297	592.8	0.17718	592.8	0.16135	592.8	0.20104	592.8	0.26091
593	0.12218	593	0.17614	593	0.16041	593	0.19991	593	0.25954
593.2	0.12148	593.2	0.17521	593.2	0.15947	593.2	0.19879	593.2	0.25817
593.4	0.12069	593.4	0.17417	593.4	0.15842	593.4	0.19767	593.4	0.2568
593.6	0.11998	593.6	0.17324	593.6	0.15748	593.6	0.19659	593.6	0.25543
593.8	0.11928	593.8	0.1722	593.8	0.15654	593.8	0.19546	593.8	0.25406
594	0.11849	594	0.17127	594	0.1557	594	0.19438	594	0.25269
594.2	0.11779	594.2	0.17033	594.2	0.15476	594.2	0.19326	594.2	0.25137
594.4	0.11709	594.4	0.16929	594.4	0.15382	594.4	0.19217	594.4	0.25
594.6	0.11639	594.6	0.16836	594.6	0.15288	594.6	0.19105	594.6	0.24863
594.8	0.11569	594.8	0.16743	594.8	0.15194	594.8	0.18997	594.8	0.24731
595	0.11498	595	0.16649	595	0.1511	595	0.18888	595	0.24594
595.2	0.11428	595.2	0.16556	595.2	0.15016	595.2	0.18776	595.2	0.24462
595.4	0.11358	595.4	0.16463	595.4	0.14922	595.4	0.18668	595.4	0.2433
595.6	0.11288	595.6	0.16369	595.6	0.14838	595.6	0.1856	595.6	0.24193
595.8	0.11218	595.8	0.16286	595.8	0.14744	595.8	0.18451	595.8	0.24061
596	0.11156	596	0.16193	596	0.14661	596	0.18343	596	0.23929
596.2	0.11086	596.2	0.1611	596.2	0.14577	596.2	0.18238	596.2	0.23797
596.4	0.11016	596.4	0.16017	596.4	0.14483	596.4	0.1813	596.4	0.23669
596.6	0.10955	596.6	0.15934	596.6	0.14399	596.6	0.18025	596.6	0.23537
596.8	0.10884	596.8	0.1584	596.8	0.14316	596.8	0.17917	596.8	0.2341
597	0.10823	597	0.15757	597	0.14232	597	0.17813	597	0.23282
597.2	0.10762	597.2	0.15674	597.2	0.14148	597.2	0.17708	597.2	0.23155
597.4	0.10691	597.4	0.15591	597.4	0.14065	597.4	0.17604	597.4	0.23027
597.6	0.1063	597.6	0.15508	597.6	0.13981	597.6	0.17499	597.6	0.229
597.8	0.10569	597.8	0.15425	597.8	0.13897	597.8	0.17395	597.8	0.22777
598	0.10507	598	0.15342	598	0.13814	598	0.17294	598	0.22654
598.2	0.10437	598.2	0.15259	598.2	0.1373	598.2	0.17193	598.2	0.22532
598.4	0.10376	598.4	0.15187	598.4	0.13647	598.4	0.17089	598.4	0.22409
598.6	0.10314	598.6	0.15104	598.6	0.13563	598.6	0.16988	598.6	0.22291
598.8	0.10253	598.8	0.15021	598.8	0.1349	598.8	0.16891	598.8	0.22168
599	0.10191	599	0.14948	599	0.13406	599	0.16791	599	0.2205
599.2	0.1013	599.2	0.14865	599.2	0.13333	599.2	0.16694	599.2	0.21932
599.4	0.10069	599.4	0.14792	599.4	0.13249	599.4	0.16593	599.4	0.21814
599.6	0.10007	599.6	0.14709	599.6	0.13176	599.6	0.16497	599.6	0.21701
599.8	0.09946	599.8	0.14637	599.8	0.13092	599.8	0.164	599.8	0.21583
600	0.09893	600	0.14554	600	0.13019	600	0.16303	600	0.21469
600.2	0.09832	600.2	0.14481	600.2	0.12936	600.2	0.1621	600.2	0.21356
600.4	0.0977	600.4	0.14408	600.4	0.12862	600.4	0.16114	600.4	0.21238
600.6	0.09709	600.6	0.14325	600.6	0.12789	600.6	0.16021	600.6	0.21125
600.8	0.09648	600.8	0.14253	600.8	0.12706	600.8	0.15924	600.8	0.21012
601	0.09595	601	0.1418	601	0.12632	601	0.15831	601	0.20903
601.2	0.09534	601.2	0.14108	601.2	0.12559	601.2	0.15738	601.2	0.2079
601.4	0.09472	601.4	0.14035	601.4	0.12486	601.4	0.15645	601.4	0.20676
601.6	0.09411	601.6	0.13962	601.6	0.12402	601.6	0.15552	601.6	0.20563
601.8	0.09358	601.8	0.1389	601.8	0.12329	601.8	0.15459	601.8	0.20454
602	0.09297	602	0.13817	602	0.12256	602	0.15367	602	0.20341
602.2	0.09235	602.2	0.13744	602.2	0.12183	602.2	0.15278	602.2	0.20228
602.4	0.09174	602.4	0.13682	602.4	0.1211	602.4	0.15185	602.4	0.20119
602.6	0.09121	602.6	0.1361	602.6	0.12036	602.6	0.15092	602.6	0.20006
602.8	0.0906	602.8	0.13537	602.8	0.11953	602.8	0.15003	602.8	0.19893
603	0.08998	603	0.13475	603	0.1188	603	0.1491	603	0.19784
603.2	0.08946	603.2	0.13402	603.2	0.11806	603.2	0.14821	603.2	0.19671
603.4	0.08884	603.4	0.1334	603.4	0.11733	603.4	0.14732	603.4	0.19562
603.6	0.08823	603.6	0.13267	603.6	0.1166	603.6	0.14643	603.6	0.19449
603.8	0.0877	603.8	0.13205	603.8	0.11587	603.8	0.1455	603.8	0.19336
604	0.08709	604	0.13143	604	0.11514	604	0.14461	604	0.19227
604.2	0.08656	604.2	0.1308	604.2	0.1144	604.2	0.14372	604.2	0.19114
604.4	0.08595	604.4	0.13008	604.4	0.11367	604.4	0.14283	604.4	0.19005
604.6	0.08542	604.6	0.12946	604.6	0.11294	604.6	0.14194	604.6	0.18897
604.8	0.08481	604.8	0.12883	604.8	0.11221	604.8	0.14109	604.8	0.18783
605	0.08428	605	0.12821	605	0.11148	605	0.1402	605	0.18675
605.2	0.08367	605.2	0.12759	605.2	0.11074	605.2	0.13931	605.2	0.18566
605.4	0.08314	605.4	0.12697	605.4	0.11001	605.4	0.13846	605.4	0.18458
605.6	0.08253	605.6	0.12634	605.6	0.10928	605.6	0.13757	605.6	0.18349
605.8	0.082	605.8	0.12572	605.8	0.10855	605.8	0.13671	605.8	0.18245
606	0.08148	606	0.1252	606	0.10782	606	0.13582	606	0.18137
606.2	0.08086	606.2	0.12458	606.2	0.10708	606.2	0.13497	606.2	0.18033
606.4	0.08033	606.4	0.12396	606.4	0.10635	606.4	0.13412	606.4	0.17924
606.6	0.07981	606.6	0.12333	606.6	0.10562	606.6	0.13327	606.6	0.1782
606.8	0.07919	606.8	0.12271	606.8	0.10499	606.8	0.13242	606.8	0.17717
607	0.07867	607	0.12209	607	0.10426	607	0.13157	607	0.17613
607.2	0.07814	607.2	0.12136	607.2	0.10353	607.2	0.13072	607.2	0.17514
607.4	0.07762	607.4	0.12074	607.4	0.1028	607.4	0.12986	607.4	0.1741
607.6	0.07709	607.6	0.12012	607.6	0.10217	607.6	0.12901	607.6	0.17311
607.8	0.07656	607.8	0.1195	607.8	0.10144	607.8	0.12816	607.8	0.17207
608	0.07604	608	0.11877	608	0.10081	608	0.12731	608	0.17108
608.2	0.07551	608.2	0.11815	608.2	0.10008	608.2	0.1265	608.2	0.17009
608.4	0.07499	608.4	0.11742	608.4	0.09945	608.4	0.12565	608.4	0.16909
608.6	0.07448	608.6	0.1168	608.6	0.09872	608.6	0.12479	608.6	0.1681
608.8	0.07397	608.8	0.11607	608.8	0.09808	608.8	0.12394	608.8	0.16716
609	0.07347	609	0.11545	609	0.09742	609	0.12313	609	0.16617
609.2	0.07297	609.2	0.11472	609.2	0.09677	609.2	0.12228	609.2	0.16518
609.4	0.07247	609.4	0.114	609.4	0.09611	609.4	0.12143	609.4	0.16418
609.6	0.07197	609.6	0.11327	609.6	0.09546	609.6	0.12061	609.6	0.16324
609.8	0.07147	609.8	0.11255	609.8	0.09481	609.8	0.11976	609.8	0.16225
610	0.07099	610	0.11182	610	0.09416	610	0.11891	610	0.16126
610.2	0.07051	610.2	0.11109	610.2	0.09352	610.2	0.1181	610.2	0.16027
610.4	0.07003	610.4	0.11037	610.4	0.09289	610.4	0.11725	610.4	0.15928
610.6	0.06955	610.6	0.10964	610.6	0.09226	610.6	0.11643	610.6	0.15833
610.8	0.06909	610.8	0.10891	610.8	0.09162	610.8	0.11558	610.8	0.15734
611	0.06862	611	0.10808	611	0.091	611	0.11477	611	0.1563
611.2	0.06816	611.2	0.10736	611.2	0.09038	611.2	0.11392	611.2	0.15531
611.4	0.0677	611.4	0.10663	611.4	0.08976	611.4	0.11311	611.4	0.15432
611.6	0.06725	611.6	0.10591	611.6	0.08914	611.6	0.11229	611.6	0.15333
611.8	0.0668	611.8	0.10518	611.8	0.08854	611.8	0.11148	611.8	0.15229
612	0.06635	612	0.10445	612	0.08793	612	0.11067	612	0.15125
612.2	0.06591	612.2	0.10373	612.2	0.08732	612.2	0.10986	612.2	0.15021
612.4	0.06547	612.4	0.103	612.4	0.08672	612.4	0.10908	612.4	0.14922
612.6	0.06504	612.6	0.10227	612.6	0.08612	612.6	0.10831	612.6	0.14813
612.8	0.06461	612.8	0.10155	612.8	0.08553	612.8	0.10753	612.8	0.1471
613	0.06418	613	0.10093	613	0.08494	613	0.10676	613	0.14606
613.2	0.06375	613.2	0.1002	613.2	0.08434	613.2	0.10599	613.2	0.14497
613.4	0.06333	613.4	0.09958	613.4	0.08376	613.4	0.10521	613.4	0.14393
613.6	0.0629	613.6	0.09885	613.6	0.08318	613.6	0.10448	613.6	0.14285
613.8	0.06248	613.8	0.09823	613.8	0.0826	613.8	0.10374	613.8	0.14176
614	0.06207	614	0.09761	614	0.08202	614	0.10304	614	0.14068
614.2	0.06166	614.2	0.09698	614.2	0.08145	614.2	0.10231	614.2	0.13959
614.4	0.06125	614.4	0.09636	614.4	0.08087	614.4	0.10161	614.4	0.1385
614.6	0.06083	614.6	0.09574	614.6	0.08031	614.6	0.10092	614.6	0.13742
614.8	0.06042	614.8	0.09512	614.8	0.07974	614.8	0.10022	614.8	0.13633
615	0.06002	615	0.0946	615	0.07918	615	0.09952	615	0.1352
615.2	0.05961	615.2	0.09397	615.2	0.07862	615.2	0.09886	615.2	0.13411
615.4	0.0592	615.4	0.09346	615.4	0.07806	615.4	0.09821	615.4	0.13303
615.6	0.0588	615.6	0.09283	615.6	0.07751	615.6	0.09755	615.6	0.1319
615.8	0.05839	615.8	0.09231	615.8	0.07696	615.8	0.09689	615.8	0.13081
616	0.05798	616	0.0918	616	0.07641	616	0.09627	616	0.12972
616.2	0.05758	616.2	0.09128	616.2	0.07586	616.2	0.09561	616.2	0.12864
616.4	0.05718	616.4	0.09076	616.4	0.07532	616.4	0.09499	616.4	0.12755
616.6	0.05677	616.6	0.09024	616.6	0.07478	616.6	0.09437	616.6	0.12647
616.8	0.05637	616.8	0.08972	616.8	0.07424	616.8	0.09376	616.8	0.12538
617	0.05597	617	0.0892	617	0.07371	617	0.09314	617	0.1243
617.2	0.05556	617.2	0.08879	617.2	0.07318	617.2	0.09252	617.2	0.12326
617.4	0.05515	617.4	0.08827	617.4	0.07264	617.4	0.0919	617.4	0.12222
617.6	0.05475	617.6	0.08776	617.6	0.07212	617.6	0.09128	617.6	0.12118
617.8	0.05435	617.8	0.08726	617.8	0.0716	617.8	0.09066	617.8	0.12014
618	0.05395	618	0.08677	618	0.07108	618	0.09004	618	0.1191
618.2	0.05354	618.2	0.08629	618.2	0.07056	618.2	0.08942	618.2	0.11811
618.4	0.05314	618.4	0.0858	618.4	0.07005	618.4	0.08884	618.4	0.11712
618.6	0.05274	618.6	0.0853	618.6	0.06954	618.6	0.08822	618.6	0.11618
618.8	0.05234	618.8	0.08481	618.8	0.06903	618.8	0.0876	618.8	0.11523
619	0.05194	619	0.08432	619	0.06852	619	0.08698	619	0.11429
619.2	0.05154	619.2	0.08383	619.2	0.06802	619.2	0.0864	619.2	0.11339
619.4	0.05115	619.4	0.08333	619.4	0.06753	619.4	0.08578	619.4	0.11254
619.6	0.05076	619.6	0.08282	619.6	0.06703	619.6	0.08516	619.6	0.11165
619.8	0.05036	619.8	0.08232	619.8	0.06654	619.8	0.08454	619.8	0.1108
620	0.04997	620	0.08182	620	0.06606	620	0.08396	620	0.10999
620.2	0.04958	620.2	0.08131	620.2	0.06558	620.2	0.08334	620.2	0.10919
620.4	0.04919	620.4	0.08079	620.4	0.06509	620.4	0.08276	620.4	0.10844
620.6	0.04882	620.6	0.08027	620.6	0.06461	620.6	0.08214	620.6	0.10768
620.8	0.04843	620.8	0.07975	620.8	0.06414	620.8	0.08156	620.8	0.10692
621	0.04805	621	0.07922	621	0.06366	621	0.08098	621	0.10622
621.2	0.04768	621.2	0.07869	621.2	0.0632	621.2	0.0804	621.2	0.10556
621.4	0.04731	621.4	0.07815	621.4	0.06273	621.4	0.07982	621.4	0.10485
621.6	0.04693	621.6	0.07761	621.6	0.06227	621.6	0.07924	621.6	0.10423
621.8	0.04656	621.8	0.07707	621.8	0.06181	621.8	0.07866	621.8	0.10357
622	0.0462	622	0.07652	622	0.06136	622	0.07812	622	0.10296
622.2	0.04583	622.2	0.07598	622.2	0.0609	622.2	0.07754	622.2	0.10239
622.4	0.04547	622.4	0.07542	622.4	0.06045	622.4	0.077	622.4	0.10178
622.6	0.04512	622.6	0.07487	622.6	0.06001	622.6	0.07646	622.6	0.10121
622.8	0.04476	622.8	0.07431	622.8	0.05956	622.8	0.07591	622.8	0.10069
623	0.04441	623	0.07375	623	0.05912	623	0.07537	623	0.10013
623.2	0.04406	623.2	0.07319	623.2	0.05869	623.2	0.07483	623.2	0.09961
623.4	0.04371	623.4	0.07262	623.4	0.05825	623.4	0.07433	623.4	0.09904
623.6	0.04337	623.6	0.07206	623.6	0.05782	623.6	0.07379	623.6	0.09852
623.8	0.04303	623.8	0.07149	623.8	0.05738	623.8	0.07328	623.8	0.09805
624	0.04268	624	0.07092	624	0.05695	624	0.07278	624	0.09753
624.2	0.04234	624.2	0.07036	624.2	0.05653	624.2	0.07228	624.2	0.09701
624.4	0.042	624.4	0.06979	624.4	0.0561	624.4	0.07173	624.4	0.09649
624.6	0.04167	624.6	0.06923	624.6	0.05568	624.6	0.07123	624.6	0.09597
624.8	0.04133	624.8	0.06866	624.8	0.05527	624.8	0.07073	624.8	0.09545
625	0.041	625	0.0681	625	0.05485	625	0.07022	625	0.09498
625.2	0.04067	625.2	0.06754	625.2	0.05443	625.2	0.06972	625.2	0.09446
625.4	0.04034	625.4	0.06699	625.4	0.05402	625.4	0.06922	625.4	0.09394
625.6	0.04001	625.6	0.06644	625.6	0.05361	625.6	0.06872	625.6	0.09338
625.8	0.03968	625.8	0.06589	625.8	0.05321	625.8	0.06817	625.8	0.09286
626	0.03936	626	0.06535	626	0.05281	626	0.06767	626	0.09234
626.2	0.03904	626.2	0.06481	626.2	0.0524	626.2	0.06717	626.2	0.09177
626.4	0.03872	626.4	0.06429	626.4	0.052	626.4	0.06663	626.4	0.09121
626.6	0.0384	626.6	0.06376	626.6	0.05162	626.6	0.06608	626.6	0.09064
626.8	0.03808	626.8	0.06325	626.8	0.05122	626.8	0.06554	626.8	0.09007
627	0.03776	627	0.06276	627	0.05083	627	0.065	627	0.08951
627.2	0.03745	627.2	0.06226	627.2	0.05045	627.2	0.06446	627.2	0.08889
627.4	0.03714	627.4	0.06177	627.4	0.05007	627.4	0.06392	627.4	0.08833
627.6	0.03683	627.6	0.06129	627.6	0.04969	627.6	0.06334	627.6	0.08771
627.8	0.03653	627.8	0.06083	627.8	0.04932	627.8	0.06279	627.8	0.0871
628	0.03622	628	0.06037	628	0.04895	628	0.06221	628	0.08648
628.2	0.03592	628.2	0.05992	628.2	0.04859	628.2	0.06163	628.2	0.08587
628.4	0.03562	628.4	0.05949	628.4	0.04822	628.4	0.06105	628.4	0.08526
628.6	0.03533	628.6	0.05906	628.6	0.04786	628.6	0.06047	628.6	0.08464
628.8	0.03503	628.8	0.05865	628.8	0.04751	628.8	0.05989	628.8	0.08398
629	0.03474	629	0.05823	629	0.04715	629	0.05931	629	0.08337
629.2	0.03445	629.2	0.05784	629.2	0.04681	629.2	0.05877	629.2	0.08276
629.4	0.03417	629.4	0.05744	629.4	0.04646	629.4	0.05819	629.4	0.08209
629.6	0.03388	629.6	0.05706	629.6	0.04613	629.6	0.05761	629.6	0.08148
629.8	0.0336	629.8	0.05669	629.8	0.04579	629.8	0.05703	629.8	0.08082
630	0.03333	630	0.05631	630	0.04546	630	0.05649	630	0.08021
630.2	0.03304	630.2	0.05595	630.2	0.04514	630.2	0.0559	630.2	0.07959
630.4	0.03277	630.4	0.05559	630.4	0.04481	630.4	0.05536	630.4	0.07893
630.6	0.0325	630.6	0.05524	630.6	0.04449	630.6	0.05482	630.6	0.07832
630.8	0.03224	630.8	0.05488	630.8	0.04417	630.8	0.05428	630.8	0.0777
631	0.03197	631	0.05454	631	0.04385	631	0.05378	631	0.07709
631.2	0.0317	631.2	0.05419	631.2	0.04355	631.2	0.05327	631.2	0.07648
631.4	0.03144	631.4	0.05384	631.4	0.04323	631.4	0.05277	631.4	0.07591
631.6	0.03118	631.6	0.0535	631.6	0.04293	631.6	0.05227	631.6	0.0753
631.8	0.03092	631.8	0.05316	631.8	0.04263	631.8	0.0518	631.8	0.07473
632	0.03067	632	0.05282	632	0.04232	632	0.05134	632	0.07416
632.2	0.0304	632.2	0.05247	632.2	0.04203	632.2	0.05091	632.2	0.0736
632.4	0.03015	632.4	0.05212	632.4	0.04173	632.4	0.05049	632.4	0.07303
632.6	0.0299	632.6	0.05177	632.6	0.04143	632.6	0.05006	632.6	0.07246
632.8	0.02964	632.8	0.05142	632.8	0.04114	632.8	0.04964	632.8	0.07195
633	0.02939	633	0.05106	633	0.04085	633	0.04925	633	0.07138
633.2	0.02913	633.2	0.05071	633.2	0.04057	633.2	0.0489	633.2	0.07086
633.4	0.02889	633.4	0.05035	633.4	0.04027	633.4	0.04851	633.4	0.07034
633.6	0.02863	633.6	0.05	633.6	0.03999	633.6	0.04816	633.6	0.06982
633.8	0.02838	633.8	0.04963	633.8	0.0397	633.8	0.04782	633.8	0.06935
634	0.02812	634	0.04926	634	0.03942	634	0.04751	634	0.06883
634.2	0.02788	634.2	0.0489	634.2	0.03912	634.2	0.0472	634.2	0.06836
634.4	0.02762	634.4	0.04852	634.4	0.03884	634.4	0.04689	634.4	0.06784
634.6	0.02737	634.6	0.04816	634.6	0.03856	634.6	0.04658	634.6	0.06737
634.8	0.02711	634.8	0.04779	634.8	0.03827	634.8	0.04627	634.8	0.06689
635	0.02686	635	0.04742	635	0.03798	635	0.046	635	0.06642
635.2	0.02661	635.2	0.04705	635.2	0.0377	635.2	0.04573	635.2	0.06595
635.4	0.02635	635.4	0.04668	635.4	0.03742	635.4	0.04546	635.4	0.06548
635.6	0.0261	635.6	0.04631	635.6	0.03713	635.6	0.04518	635.6	0.06501
635.8	0.02584	635.8	0.04595	635.8	0.03684	635.8	0.04491	635.8	0.06458
636	0.02559	636	0.04559	636	0.03656	636	0.04464	636	0.06411
636.2	0.02533	636.2	0.04522	636.2	0.03628	636.2	0.04437	636.2	0.06364
636.4	0.02509	636.4	0.04486	636.4	0.03599	636.4	0.0441	636.4	0.06317
636.6	0.02483	636.6	0.04451	636.6	0.0357	636.6	0.04387	636.6	0.06274
636.8	0.02458	636.8	0.04417	636.8	0.03542	636.8	0.0436	636.8	0.06227
637	0.02432	637	0.04381	637	0.03513	637	0.04333	637	0.0618
637.2	0.02407	637.2	0.04348	637.2	0.03485	637.2	0.04306	637.2	0.06137
637.4	0.02382	637.4	0.04314	637.4	0.03456	637.4	0.04278	637.4	0.0609
637.6	0.02358	637.6	0.04281	637.6	0.03428	637.6	0.04251	637.6	0.06043
637.8	0.02332	637.8	0.04248	637.8	0.034	637.8	0.04224	637.8	0.05996
638	0.02308	638	0.04216	638	0.03371	638	0.04197	638	0.05953
638.2	0.02284	638.2	0.04184	638.2	0.03342	638.2	0.0417	638.2	0.05906
638.4	0.0226	638.4	0.04153	638.4	0.03314	638.4	0.04143	638.4	0.05859
638.6	0.02236	638.6	0.04122	638.6	0.03286	638.6	0.04116	638.6	0.05811
638.8	0.02212	638.8	0.04091	638.8	0.03259	638.8	0.04085	638.8	0.05764
639	0.02189	639	0.04061	639	0.03231	639	0.04058	639	0.05717
639.2	0.02166	639.2	0.04031	639.2	0.03202	639.2	0.04027	639.2	0.05675
639.4	0.02143	639.4	0.04002	639.4	0.03175	639.4	0.04	639.4	0.05627
639.6	0.0212	639.6	0.03972	639.6	0.03148	639.6	0.03969	639.6	0.0558
639.8	0.02098	639.8	0.03943	639.8	0.0312	639.8	0.03938	639.8	0.05533
640	0.02076	640	0.03914	640	0.03093	640	0.03911	640	0.0549
640.2	0.02054	640.2	0.03885	640.2	0.03065	640.2	0.0388	640.2	0.05443
640.4	0.02033	640.4	0.03856	640.4	0.03039	640.4	0.03849	640.4	0.05396
640.6	0.02013	640.6	0.03827	640.6	0.03012	640.6	0.03818	640.6	0.05354
640.8	0.01992	640.8	0.03799	640.8	0.02986	640.8	0.03787	640.8	0.05306
641	0.01972	641	0.0377	641	0.0296	641	0.03756	641	0.05264
641.2	0.01953	641.2	0.03741	641.2	0.02934	641.2	0.03725	641.2	0.05221
641.4	0.01933	641.4	0.03712	641.4	0.02908	641.4	0.03694	641.4	0.05174
641.6	0.01914	641.6	0.03683	641.6	0.02882	641.6	0.03663	641.6	0.05132
641.8	0.01896	641.8	0.03654	641.8	0.02856	641.8	0.03636	641.8	0.05089
642	0.01877	642	0.03624	642	0.02831	642	0.03605	642	0.05047
642.2	0.0186	642.2	0.03595	642.2	0.02806	642.2	0.03574	642.2	0.05009
642.4	0.01841	642.4	0.03565	642.4	0.02782	642.4	0.03543	642.4	0.04966
642.6	0.01824	642.6	0.03535	642.6	0.02757	642.6	0.03512	642.6	0.04929
642.8	0.01807	642.8	0.03505	642.8	0.02733	642.8	0.03481	642.8	0.04886
643	0.0179	643	0.03474	643	0.02709	643	0.03454	643	0.04848
643.2	0.01773	643.2	0.03443	643.2	0.02685	643.2	0.03423	643.2	0.04811
643.4	0.01756	643.4	0.03413	643.4	0.02661	643.4	0.03392	643.4	0.04773
643.6	0.0174	643.6	0.03382	643.6	0.02638	643.6	0.03365	643.6	0.0474
643.8	0.01724	643.8	0.03351	643.8	0.02615	643.8	0.03334	643.8	0.04702
644	0.01708	644	0.03319	644	0.02592	644	0.03307	644	0.04669
644.2	0.01691	644.2	0.03288	644.2	0.02569	644.2	0.03276	644.2	0.04631
644.4	0.01675	644.4	0.03257	644.4	0.02547	644.4	0.03249	644.4	0.04598
644.6	0.0166	644.6	0.03224	644.6	0.02524	644.6	0.03222	644.6	0.04565
644.8	0.01644	644.8	0.03192	644.8	0.02502	644.8	0.03195	644.8	0.04532
645	0.01627	645	0.03161	645	0.0248	645	0.03168	645	0.04499
645.2	0.01611	645.2	0.03129	645.2	0.02458	645.2	0.03141	645.2	0.04471
645.4	0.01596	645.4	0.03097	645.4	0.02436	645.4	0.03114	645.4	0.04438
645.6	0.0158	645.6	0.03066	645.6	0.02414	645.6	0.03086	645.6	0.04409
645.8	0.01564	645.8	0.03034	645.8	0.02393	645.8	0.03059	645.8	0.04376
646	0.01547	646	0.03001	646	0.02372	646	0.03034	646	0.04348
646.2	0.01532	646.2	0.02969	646.2	0.0235	646.2	0.03009	646.2	0.0432
646.4	0.01515	646.4	0.02938	646.4	0.02329	646.4	0.02984	646.4	0.04291
646.6	0.01499	646.6	0.02906	646.6	0.02308	646.6	0.02959	646.6	0.04263
646.8	0.01482	646.8	0.02875	646.8	0.02287	646.8	0.02934	646.8	0.04235
647	0.01466	647	0.02844	647	0.02267	647	0.0291	647	0.04202
647.2	0.01449	647.2	0.02812	647.2	0.02247	647.2	0.02886	647.2	0.04173
647.4	0.01432	647.4	0.0278	647.4	0.02226	647.4	0.02863	647.4	0.04145
647.6	0.01416	647.6	0.02749	647.6	0.02206	647.6	0.0284	647.6	0.04117
647.8	0.01399	647.8	0.02719	647.8	0.02185	647.8	0.02816	647.8	0.04088
648	0.01382	648	0.02688	648	0.02165	648	0.02794	648	0.0406
648.2	0.01366	648.2	0.02658	648.2	0.02144	648.2	0.02771	648.2	0.04032
648.4	0.01349	648.4	0.02627	648.4	0.02124	648.4	0.02749	648.4	0.04003
648.6	0.01332	648.6	0.02597	648.6	0.02105	648.6	0.02727	648.6	0.03975
648.8	0.01316	648.8	0.02567	648.8	0.02085	648.8	0.02705	648.8	0.03947
649	0.01299	649	0.02538	649	0.02065	649	0.02684	649	0.03918
649.2	0.01282	649.2	0.02508	649.2	0.02046	649.2	0.02662	649.2	0.03888
649.4	0.01267	649.4	0.02479	649.4	0.02026	649.4	0.02641	649.4	0.03859
649.6	0.0125	649.6	0.02449	649.6	0.02006	649.6	0.0262	649.6	0.03828
649.8	0.01234	649.8	0.02421	649.8	0.01987	649.8	0.026	649.8	0.03798
650	0.01218	650	0.02392	650	0.01968	650	0.02579	650	0.03768
650.2	0.01202	650.2	0.02364	650.2	0.01949	650.2	0.02558	650.2	0.03737
650.4	0.01186	650.4	0.02337	650.4	0.0193	650.4	0.02538	650.4	0.03706
650.6	0.01171	650.6	0.02309	650.6	0.01911	650.6	0.02518	650.6	0.03675
650.8	0.01155	650.8	0.02282	650.8	0.01893	650.8	0.02498	650.8	0.03644
651	0.0114	651	0.02255	651	0.01874	651	0.02478	651	0.03612
651.2	0.01126	651.2	0.0223	651.2	0.01856	651.2	0.02458	651.2	0.03581
651.4	0.01111	651.4	0.02204	651.4	0.01838	651.4	0.02438	651.4	0.03549
651.6	0.01097	651.6	0.02179	651.6	0.0182	651.6	0.02418	651.6	0.03517
651.8	0.01083	651.8	0.02154	651.8	0.01802	651.8	0.02398	651.8	0.03485
652	0.01069	652	0.02129	652	0.01785	652	0.02379	652	0.03453
652.2	0.01055	652.2	0.02105	652.2	0.01768	652.2	0.02359	652.2	0.03421
652.4	0.01042	652.4	0.02081	652.4	0.01751	652.4	0.0234	652.4	0.0339
652.6	0.01029	652.6	0.02058	652.6	0.01733	652.6	0.0232	652.6	0.03358
652.8	0.01016	652.8	0.02036	652.8	0.01717	652.8	0.023	652.8	0.03327
653	0.01004	653	0.02013	653	0.01701	653	0.0228	653	0.03295
653.2	0.0099	653.2	0.01991	653.2	0.01684	653.2	0.02261	653.2	0.03264
653.4	0.00978	653.4	0.0197	653.4	0.01669	653.4	0.02241	653.4	0.03233
653.6	0.00966	653.6	0.01949	653.6	0.01652	653.6	0.02221	653.6	0.03202
653.8	0.00954	653.8	0.01929	653.8	0.01636	653.8	0.02201	653.8	0.03172
654	0.00942	654	0.01909	654	0.0162	654	0.02182	654	0.03142
654.2	0.0093	654.2	0.01889	654.2	0.01605	654.2	0.02162	654.2	0.03113
654.4	0.00918	654.4	0.01871	654.4	0.0159	654.4	0.02141	654.4	0.03083
654.6	0.00906	654.6	0.01852	654.6	0.01574	654.6	0.02121	654.6	0.03055
654.8	0.00894	654.8	0.01833	654.8	0.0156	654.8	0.02101	654.8	0.03026
655	0.00882	655	0.01816	655	0.01544	655	0.02081	655	0.02998
655.2	0.0087	655.2	0.01798	655.2	0.01529	655.2	0.02061	655.2	0.02971
655.4	0.00859	655.4	0.0178	655.4	0.01515	655.4	0.0204	655.4	0.02944
655.6	0.00847	655.6	0.01763	655.6	0.015	655.6	0.0202	655.6	0.02917
655.8	0.00835	655.8	0.01746	655.8	0.01486	655.8	0.01999	655.8	0.02891
656	0.00823	656	0.01729	656	0.01471	656	0.01979	656	0.02866
656.2	0.00811	656.2	0.01713	656.2	0.01456	656.2	0.01958	656.2	0.02841
656.4	0.00798	656.4	0.01696	656.4	0.01442	656.4	0.01938	656.4	0.02816
656.6	0.00786	656.6	0.0168	656.6	0.01428	656.6	0.01917	656.6	0.02791
656.8	0.00774	656.8	0.01664	656.8	0.01413	656.8	0.01897	656.8	0.02768
657	0.00761	657	0.01648	657	0.01399	657	0.01876	657	0.02744
657.2	0.00748	657.2	0.01631	657.2	0.01384	657.2	0.01855	657.2	0.02721
657.4	0.00736	657.4	0.01615	657.4	0.01371	657.4	0.01835	657.4	0.02698
657.6	0.00723	657.6	0.01599	657.6	0.01356	657.6	0.01815	657.6	0.02675
657.8	0.0071	657.8	0.01582	657.8	0.01342	657.8	0.01794	657.8	0.02653
658	0.00697	658	0.01567	658	0.01328	658	0.01774	658	0.02631
658.2	0.00684	658.2	0.0155	658.2	0.01314	658.2	0.01754	658.2	0.02609
658.4	0.00671	658.4	0.01533	658.4	0.01299	658.4	0.01734	658.4	0.02588
658.6	0.00659	658.6	0.01516	658.6	0.01286	658.6	0.01714	658.6	0.02566
658.8	0.00646	658.8	0.01499	658.8	0.01271	658.8	0.01695	658.8	0.02545
659	0.00632	659	0.01483	659	0.01258	659	0.01675	659	0.02524
659.2	0.0062	659.2	0.01465	659.2	0.01244	659.2	0.01656	659.2	0.02503
659.4	0.00607	659.4	0.01447	659.4	0.01229	659.4	0.01637	659.4	0.02483
659.6	0.00595	659.6	0.01431	659.6	0.01216	659.6	0.01619	659.6	0.02462
659.8	0.00582	659.8	0.01413	659.8	0.01202	659.8	0.016	659.8	0.02441
660	0.00569	660	0.01394	660	0.01189	660	0.01582	660	0.02421
660.2	0.00557	660.2	0.01377	660.2	0.01175	660.2	0.01564	660.2	0.024
660.4	0.00545	660.4	0.01359	660.4	0.01162	660.4	0.01547	660.4	0.0238
660.6	0.00533	660.6	0.0134	660.6	0.01149	660.6	0.01529	660.6	0.0236
660.8	0.00522	660.8	0.01323	660.8	0.01135	660.8	0.01512	660.8	0.0234
661	0.0051	661	0.01304	661	0.01123	661	0.01495	661	0.0232
661.2	0.00499	661.2	0.01286	661.2	0.01109	661.2	0.01478	661.2	0.023
661.4	0.00488	661.4	0.01268	661.4	0.01097	661.4	0.01462	661.4	0.0228
661.6	0.00477	661.6	0.01249	661.6	0.01084	661.6	0.01446	661.6	0.0226
661.8	0.00467	661.8	0.0123	661.8	0.01071	661.8	0.0143	661.8	0.0224
662	0.00456	662	0.01213	662	0.01058	662	0.01415	662	0.0222
662.2	0.00446	662.2	0.01194	662.2	0.01045	662.2	0.01399	662.2	0.022
662.4	0.00437	662.4	0.01175	662.4	0.01033	662.4	0.01384	662.4	0.0218
662.6	0.00427	662.6	0.01158	662.6	0.0102	662.6	0.01369	662.6	0.02161
662.8	0.00418	662.8	0.01139	662.8	0.01009	662.8	0.01354	662.8	0.02141
663	0.0041	663	0.0112	663	0.00996	663	0.01339	663	0.02121
663.2	0.00401	663.2	0.01103	663.2	0.00984	663.2	0.01325	663.2	0.02102
663.4	0.00392	663.4	0.01085	663.4	0.00971	663.4	0.01311	663.4	0.02082
663.6	0.00384	663.6	0.01067	663.6	0.00959	663.6	0.01297	663.6	0.02063
663.8	0.00376	663.8	0.01049	663.8	0.00947	663.8	0.01283	663.8	0.02044
664	0.00368	664	0.01031	664	0.00935	664	0.01269	664	0.02024
664.2	0.00361	664.2	0.01014	664.2	0.00922	664.2	0.01255	664.2	0.02005
664.4	0.00354	664.4	0.00996	664.4	0.0091	664.4	0.01241	664.4	0.01986
664.6	0.00347	664.6	0.00979	664.6	0.00898	664.6	0.01228	664.6	0.01967
664.8	0.0034	664.8	0.00962	664.8	0.00886	664.8	0.01214	664.8	0.01947
665	0.00334	665	0.00944	665	0.00874	665	0.01201	665	0.01928
665.2	0.00328	665.2	0.00928	665.2	0.00861	665.2	0.01188	665.2	0.01909
665.4	0.00322	665.4	0.00911	665.4	0.0085	665.4	0.01175	665.4	0.01891
665.6	0.00316	665.6	0.00894	665.6	0.00837	665.6	0.01161	665.6	0.01872
665.8	0.00311	665.8	0.00878	665.8	0.00826	665.8	0.01148	665.8	0.01853
666	0.00304	666	0.00861	666	0.00813	666	0.01135	666	0.01834
666.2	0.00299	666.2	0.00845	666.2	0.00802	666.2	0.01122	666.2	0.01815
666.4	0.00294	666.4	0.00828	666.4	0.0079	666.4	0.0111	666.4	0.01796
666.6	0.00289	666.6	0.00812	666.6	0.00779	666.6	0.01097	666.6	0.01778
666.8	0.00284	666.8	0.00796	666.8	0.00767	666.8	0.01084	666.8	0.01759
667	0.00279	667	0.0078	667	0.00756	667	0.01071	667	0.0174
667.2	0.00275	667.2	0.00765	667.2	0.00744	667.2	0.01059	667.2	0.01722
667.4	0.0027	667.4	0.00749	667.4	0.00733	667.4	0.01046	667.4	0.01704
667.6	0.00265	667.6	0.00733	667.6	0.00722	667.6	0.01034	667.6	0.01685
667.8	0.00261	667.8	0.00718	667.8	0.00711	667.8	0.01021	667.8	0.01667
668	0.00257	668	0.00702	668	0.007	668	0.01009	668	0.01649
668.2	0.00253	668.2	0.00688	668.2	0.0069	668.2	0.00997	668.2	0.01631
668.4	0.00248	668.4	0.00672	668.4	0.00679	668.4	0.00984	668.4	0.01613
668.6	0.00244	668.6	0.00658	668.6	0.0067	668.6	0.00972	668.6	0.01595
668.8	0.0024	668.8	0.00643	668.8	0.0066	668.8	0.00959	668.8	0.01577
669	0.00236	669	0.00629	669	0.0065	669	0.00947	669	0.0156
669.2	0.00232	669.2	0.00614	669.2	0.00641	669.2	0.00935	669.2	0.01542
669.4	0.00229	669.4	0.006	669.4	0.00631	669.4	0.00923	669.4	0.01525
669.6	0.00225	669.6	0.00585	669.6	0.00623	669.6	0.0091	669.6	0.01508
669.8	0.00221	669.8	0.00572	669.8	0.00614	669.8	0.00898	669.8	0.01491
670	0.00218	670	0.00558	670	0.00605	670	0.00886	670	0.01474
670.2	0.00214	670.2	0.00545	670.2	0.00597	670.2	0.00873	670.2	0.01457
670.4	0.00211	670.4	0.00531	670.4	0.00588	670.4	0.00861	670.4	0.01441
670.6	0.00207	670.6	0.00519	670.6	0.0058	670.6	0.00848	670.6	0.01424
670.8	0.00204	670.8	0.00506	670.8	0.00572	670.8	0.00836	670.8	0.01408
671	0.002	671	0.00494	671	0.00563	671	0.00824	671	0.01392
671.2	0.00196	671.2	0.00482	671.2	0.00556	671.2	0.00811	671.2	0.01377
671.4	0.00193	671.4	0.00471	671.4	0.00549	671.4	0.00799	671.4	0.01361
671.6	0.0019	671.6	0.00461	671.6	0.0054	671.6	0.00786	671.6	0.01345
671.8	0.00187	671.8	0.0045	671.8	0.00533	671.8	0.00774	671.8	0.0133
672	0.00183	672	0.00441	672	0.00526	672	0.00761	672	0.01315
672.2	0.00181	672.2	0.00432	672.2	0.00517	672.2	0.00749	672.2	0.013
672.4	0.00177	672.4	0.00423	672.4	0.0051	672.4	0.00736	672.4	0.01285
672.6	0.00175	672.6	0.00415	672.6	0.00503	672.6	0.00724	672.6	0.01271
672.8	0.00171	672.8	0.00408	672.8	0.00495	672.8	0.00712	672.8	0.01257
673	0.00168	673	0.004	673	0.00488	673	0.007	673	0.01242
673.2	0.00166	673.2	0.00395	673.2	0.00481	673.2	0.00688	673.2	0.01228
673.4	0.00163	673.4	0.0039	673.4	0.00472	673.4	0.00676	673.4	0.01214
673.6	0.00161	673.6	0.00385	673.6	0.00465	673.6	0.00664	673.6	0.012
673.8	0.00158	673.8	0.00382	673.8	0.00458	673.8	0.00652	673.8	0.01186
674	0.00155	674	0.00379	674	0.00449	674	0.00641	674	0.01173
674.2	0.00154	674.2	0.00377	674.2	0.00442	674.2	0.00629	674.2	0.01159
674.4	0.00151	674.4	0.00375	674.4	0.00435	674.4	0.00618	674.4	0.01145
674.6	0.00149	674.6	0.00375	674.6	0.00426	674.6	0.00607	674.6	0.01132
674.8	0.00146	674.8	0.00375	674.8	0.00419	674.8	0.00596	674.8	0.01118
675	0.00145	675	0.00376	675	0.00412	675	0.00586	675	0.01105
675.2	0.00143	675.2	0.00378	675.2	0.00404	675.2	0.00576	675.2	0.01091
675.4	0.00141	675.4	0.0038	675.4	0.00396	675.4	0.00566	675.4	0.01078
675.6	0.00139	675.6	0.00383	675.6	0.00388	675.6	0.00557	675.6	0.01064
675.8	0.00139	675.8	0.00387	675.8	0.00381	675.8	0.00547	675.8	0.01051
676	0.00137	676	0.00391	676	0.00373	676	0.00538	676	0.01038
676.2	0.00136	676.2	0.00396	676.2	0.00366	676.2	0.00529	676.2	0.01025
676.4	0.00135	676.4	0.00402	676.4	0.00358	676.4	0.00521	676.4	0.01012
676.6	0.00134	676.6	0.00408	676.6	0.00351	676.6	0.00512	676.6	0.00999
676.8	0.00133	676.8	0.00414	676.8	0.00344	676.8	0.00504	676.8	0.00986
677	0.00132	677	0.00421	677	0.00336	677	0.00497	677	0.00973
677.2	0.00132	677.2	0.00428	677.2	0.00329	677.2	0.00489	677.2	0.0096
677.4	0.00132	677.4	0.00436	677.4	0.00322	677.4	0.00482	677.4	0.00947
677.6	0.00131	677.6	0.00443	677.6	0.00315	677.6	0.00474	677.6	0.00935
677.8	0.00131	677.8	0.00451	677.8	0.00309	677.8	0.00468	677.8	0.00922
678	0.0013	678	0.0046	678	0.00302	678	0.00461	678	0.00909
678.2	0.0013	678.2	0.00468	678.2	0.00295	678.2	0.00454	678.2	0.00896
678.4	0.0013	678.4	0.00476	678.4	0.00289	678.4	0.00448	678.4	0.00884
678.6	0.0013	678.6	0.00483	678.6	0.00283	678.6	0.00441	678.6	0.00871
678.8	0.0013	678.8	0.00492	678.8	0.00277	678.8	0.00435	678.8	0.00859
679	0.00131	679	0.005	679	0.00271	679	0.00428	679	0.00847
679.2	0.00131	679.2	0.00507	679.2	0.00265	679.2	0.00422	679.2	0.00835
679.4	0.00131	679.4	0.00515	679.4	0.00259	679.4	0.00416	679.4	0.00823
679.6	0.00132	679.6	0.00522	679.6	0.00253	679.6	0.00409	679.6	0.00811
679.8	0.00132	679.8	0.00529	679.8	0.00248	679.8	0.00403	679.8	0.00799
680	0.00132	680	0.00536	680	0.00242	680	0.00396	680	0.00787
680.2	0.00132	680.2	0.00543	680.2	0.00237	680.2	0.00389	680.2	0.00775
680.4	0.00133	680.4	0.00548	680.4	0.00232	680.4	0.00383	680.4	0.00763
680.6	0.00134	680.6	0.00554	680.6	0.00226	680.6	0.00376	680.6	0.00752
680.8	0.00135	680.8	0.00559	680.8	0.00221	680.8	0.00369	680.8	0.0074
681	0.00136	681	0.00563	681	0.00216	681	0.00361	681	0.00728
681.2	0.00137	681.2	0.00567	681.2	0.00211	681.2	0.00354	681.2	0.00717
681.4	0.00138	681.4	0.00572	681.4	0.00206	681.4	0.00346	681.4	0.00705
681.6	0.00139	681.6	0.00575	681.6	0.00201	681.6	0.00339	681.6	0.00693
681.8	0.00139	681.8	0.00578	681.8	0.00197	681.8	0.00331	681.8	0.00682
682	0.0014	682	0.00581	682	0.00192	682	0.00323	682	0.00671
682.2	0.00141	682.2	0.00582	682.2	0.00187	682.2	0.00314	682.2	0.00659
682.4	0.00143	682.4	0.00584	682.4	0.00182	682.4	0.00306	682.4	0.00648
682.6	0.00144	682.6	0.00585	682.6	0.00178	682.6	0.00297	682.6	0.00637
682.8	0.00145	682.8	0.00585	682.8	0.00173	682.8	0.00288	682.8	0.00626
683	0.00146	683	0.00585	683	0.00168	683	0.00279	683	0.00615
683.2	0.00147	683.2	0.00585	683.2	0.00164	683.2	0.0027	683.2	0.00604
683.4	0.00149	683.4	0.00584	683.4	0.00159	683.4	0.0026	683.4	0.00592
683.6	0.00151	683.6	0.00583	683.6	0.00155	683.6	0.00251	683.6	0.00582
683.8	0.00153	683.8	0.00581	683.8	0.0015	683.8	0.00241	683.8	0.00571
684	0.00154	684	0.00579	684	0.00146	684	0.00231	684	0.0056
684.2	0.00155	684.2	0.00577	684.2	0.00141	684.2	0.00221	684.2	0.00549
684.4	0.00157	684.4	0.00574	684.4	0.00137	684.4	0.00211	684.4	0.00539
684.6	0.00159	684.6	0.0057	684.6	0.00132	684.6	0.00201	684.6	0.00528
684.8	0.00161	684.8	0.00566	684.8	0.00128	684.8	0.00191	684.8	0.00518
685	0.00162	685	0.00561	685	0.00123	685	0.0018	685	0.00508
685.2	0.00165	685.2	0.00557	685.2	0.00119	685.2	0.0017	685.2	0.00498
685.4	0.00167	685.4	0.00552	685.4	0.00115	685.4	0.0016	685.4	0.00488
685.6	0.00168	685.6	0.00547	685.6	0.0011	685.6	0.0015	685.6	0.00478
685.8	0.0017	685.8	0.00542	685.8	0.00106	685.8	0.0014	685.8	0.00468
686	0.00172	686	0.00535	686	0.00102	686	0.0013	686	0.00458
686.2	0.00175	686.2	0.00529	686.2	0.000972378	686.2	0.0012	686.2	0.00449
686.4	0.00176	686.4	0.00523	686.4	0.000928464	686.4	0.0011	686.4	0.0044
686.6	0.00178	686.6	0.00517	686.6	0.00088455	686.6	0.00101	686.6	0.00431
686.8	0.0018	686.8	0.00509	686.8	0.000839591	686.8	0.000917236	686.8	0.00422
687	0.00182	687	0.00503	687	0.000795677	687	0.000828221	687	0.00413
687.2	0.00183	687.2	0.00496	687.2	0.000749672	687.2	0.000739207	687.2	0.00405
687.4	0.00185	687.4	0.00489	687.4	0.000704713	687.4	0.000654063	687.4	0.00396
687.6	0.00187	687.6	0.00481	687.6	0.000657662	687.6	0.000572789	687.6	0.00388
687.8	0.00189	687.8	0.00474	687.8	0.000610612	687.8	0.000495385	687.8	0.0038
688	0.0019	688	0.00467	688	0.00056147	688	0.000425721	688	0.00372
688.2	0.00192	688.2	0.0046	688.2	0.000512328	688.2	0.000356058	688.2	0.00364
688.4	0.00193	688.4	0.00452	688.4	0.000462141	688.4	0.000294135	688.4	0.00356
688.6	0.00195	688.6	0.00445	688.6	0.000409863	688.6	0.000236082	688.6	0.00349
688.8	0.00196	688.8	0.00438	688.8	0.000356539	688.8	0.000181899	688.8	0.00342
689	0.00197	689	0.00431	689	0.000302169	689	0.000135457	689	0.00335
689.2	0.00198	689.2	0.00423	689.2	0.000244663	689.2	9.28846e-05	689.2	0.00328
689.4	0.00198	689.4	0.00416	689.4	0.000187157	689.4	6.19231e-05	689.4	0.00321
689.6	0.00199	689.6	0.0041	689.6	0.000126514	689.6	3.48317e-05	689.6	0.00314
689.8	0.002	689.8	0.00403	689.8	6.48252e-05	689.8	1.16106e-05	689.8	0.00307
690	0.002	690	0.00395	690	0	690	0	690	0.00301
690.2	0.002	690.2	0.00388	690.2		690.2		690.2	0.00295
690.4	0.002	690.4	0.00382	690.4		690.4		690.4	0.00288
690.6	0.002	690.6	0.00375	690.6		690.6		690.6	0.00282
690.8	0.002	690.8	0.00367	690.8		690.8		690.8	0.00276
691	0.00199	691	0.0036	691		691		691	0.0027
691.2	0.00198	691.2	0.00354	691.2		691.2		691.2	0.00264
691.4	0.00197	691.4	0.00347	691.4		691.4		691.4	0.00258
691.6	0.00196	691.6	0.00339	691.6		691.6		691.6	0.00253
691.8	0.00195	691.8	0.00331	691.8		691.8		691.8	0.00247
692	0.00194	692	0.00324	692		692		692	0.00241
692.2	0.00192	692.2	0.00315	692.2		692.2		692.2	0.00235
692.4	0.0019	692.4	0.00307	692.4		692.4		692.4	0.00229
692.6	0.00188	692.6	0.00299	692.6		692.6		692.6	0.00224
692.8	0.00186	692.8	0.0029	692.8		692.8		692.8	0.00219
693	0.00183	693	0.00281	693		693		693	0.00213
693.2	0.00181	693.2	0.00272	693.2		693.2		693.2	0.00207
693.4	0.00178	693.4	0.00262	693.4		693.4		693.4	0.00201
693.6	0.00175	693.6	0.00253	693.6		693.6		693.6	0.00195
693.8	0.00172	693.8	0.00243	693.8		693.8		693.8	0.0019
694	0.00169	694	0.00231	694		694		694	0.00184
694.2	0.00166	694.2	0.00221	694.2		694.2		694.2	0.00178
694.4	0.00162	694.4	0.0021	694.4		694.4		694.4	0.00172
694.6	0.00159	694.6	0.00198	694.6		694.6		694.6	0.00166
694.8	0.00155	694.8	0.00187	694.8		694.8		694.8	0.0016
695	0.00151	695	0.00174	695		695		695	0.00154
695.2	0.00147	695.2	0.00163	695.2		695.2		695.2	0.00147
695.4	0.00143	695.4	0.0015	695.4		695.4		695.4	0.00141
695.6	0.00139	695.6	0.00138	695.6		695.6		695.6	0.00135
695.8	0.00134	695.8	0.00126	695.8		695.8		695.8	0.00128
696	0.0013	696	0.00114	696		696		696	0.00122
696.2	0.00125	696.2	0.00102	696.2		696.2		696.2	0.00115
696.4	0.0012	696.4	0.000902602	696.4		696.4		696.4	0.00109
696.6	0.00115	696.6	0.00078848	696.6		696.6		696.6	0.00102
696.8	0.0011	696.8	0.000674358	696.8		696.8		696.8	0.000953545
697	0.00104	697	0.00057061	697		697		697	0.000887458
697.2	0.000991245	697.2	0.000466863	697.2		697.2		697.2	0.00081665
697.4	0.000929841	697.4	0.00037349	697.4		697.4		697.4	0.000750563
697.6	0.000868436	697.6	0.000290493	697.6		697.6		697.6	0.000684476
697.8	0.000807032	697.8	0.000217869	697.8		697.8		697.8	0.000623109
698	0.000745627	698	0.000145246	698		698		698	0.000557022
698.2	0.000684223	698.2	9.33726e-05	698.2		698.2		698.2	0.000495655
698.4	0.000614046	698.4	5.18737e-05	698.4		698.4		698.4	0.000429567
698.6	0.000552641	698.6	2.07495e-05	698.6		698.6		698.6	0.000368201
698.8	0.000473693	698.8	0	698.8		698.8		698.8	0.000311554
699	0.000403516	699	0	699		699		699	0.000254908
699.2	0.000324567	699.2	1.03747e-05	699.2		699.2		699.2	0.000198262
699.4	0.00025439	699.4	4.14989e-05	699.4		699.4		699.4	0.000146336
699.6	0.00016667	699.6	9.33726e-05	699.6		699.6		699.6	9.44104e-05
699.8	8.77208e-05	699.8	0.000155621	699.8		699.8		699.8	4.72052e-05
700	0	700	0.000248994	700		700		700	0

## Sheet: Fig.2e
Ex=300-360 nm
10 % PAM															CH2Cl2															Crystal															P6(1/50)
Wavelength	Intensity	Wavelength	Intensity	Wavelength	Intensity	Wavelength	Intensity	Wavelength	Intensity	Wavelength	Intensity	Wavelength	Intensity		Wavelength	Intensity	Wavelength	Intensity	Wavelength	Intensity	Wavelength	Intensity	Wavelength	Intensity	Wavelength	Intensity	Wavelength	Intensity		Wavelength	Intensity	Wavelength	Intensity	Wavelength	Intensity	Wavelength	Intensity	Wavelength	Intensity	Wavelength	Intensity	Wavelength	Intensity		Wavelength	Intensity	Wavelength	Intensity	Wavelength
320	0.000179041	330	0	340	1.03402e-06	350	6.41717e-06	360	0.00105	370	7.38614e-05	380	0		320	0.000773033	330	0.00472	340	0.00617	350	0.00876	363	0.0118	372	0.01928	382	0.03824		310	6.47942e-05	320	8.35395e-06	330	1.48566e-05	340	0	350	1.28656e-05	360	0.000145743	370	0.000153988		400	0.23378	400	0.21598	400
320.2	0.000154743	330.2	4.04349e-05	340.2	1.03402e-06	350.2	0	360.2	0.000905524	370.2	0.000341609	380.2	4.7471e-05		320.2	0.000793629	330.2	0.00418	340.2	0.00607	350.2	0.00884	363.2	0.01173	372.2	0.01892	382.2	0.03794		310.2	5.1317e-05	320.2	2.08849e-05	330.2	1.06119e-05	340.2	9.09539e-06	350.2	1.02925e-05	360.2	0.000126124	370.2	0.000205318		400.2	0.23528	400.2	0.21648	400.2
320.4	0.000131723	330.4	7.74285e-05	340.4	0	350.4	0	360.4	0.000770658	370.4	0.000581658	380.4	9.4942e-05		320.4	0.000811479	330.4	0.00369	340.4	0.00597	350.4	0.00892	363.4	0.01166	372.4	0.01862	382.4	0.03785		310.4	3.99132e-05	320.4	3.21627e-05	330.4	7.07457e-06	340.4	1.71802e-05	350.4	9.00594e-06	360.4	0.000106504	370.4	0.000256647		400.4	0.23681	400.4	0.21713	400.4
320.6	0.000111261	330.6	0.000110981	340.6	0	350.6	8.55622e-06	360.6	0.000648638	370.6	0.00079401	380.6	0.000142413		320.6	0.000826582	330.6	0.00326	340.6	0.00589	350.6	0.009	363.6	0.01162	372.6	0.01844	382.6	0.03794		310.6	3.00645e-05	320.6	4.13521e-05	330.6	4.24474e-06	340.6	2.42544e-05	350.6	6.43281e-06	360.6	8.96879e-05	370.6	0.000307977		400.6	0.23843	400.6	0.2179	400.6
320.8	9.27179e-05	330.8	0.000141092	340.8	0	350.8	2.35296e-05	360.8	0.000539461	370.8	0.000978663	380.8	0.000189884		320.8	0.00083894	330.8	0.00287	340.8	0.00583	350.8	0.00906	363.8	0.01162	372.8	0.01831	382.8	0.03814		310.8	2.17709e-05	320.8	4.92883e-05	330.8	2.82983e-06	340.8	3.13286e-05	350.8	5.14625e-06	360.8	7.56741e-05	370.8	0.000346474		400.8	0.24005	400.8	0.21879	400.8
321	7.60926e-05	331	0.000166901	341	1.03402e-06	351	4.49202e-05	361	0.000443129	371	0.00114	381	0.000213619		321	0.000849924	331	0.00253	341	0.00577	351	0.00911	364	0.01166	373	0.01825	383	0.03844		311	1.45139e-05	321	5.59715e-05	331	1.41491e-06	341	3.73922e-05	351	3.85969e-06	361	6.16604e-05	371	0.000372138		401	0.24176	401	0.2198	401
321.2	6.13856e-05	331.2	0.00019099	341.2	1.03402e-06	351.2	7.27279e-05	361.2	0.000353218	371.2	0.00126	381.2	0.00026109		321.2	0.000858163	331.2	0.00223	341.2	0.00573	351.2	0.00917	364.2	0.01169	373.2	0.01825	383.2	0.03883		311.2	9.33037e-06	321.2	6.14015e-05	331.2	7.07457e-07	341.2	4.24452e-05	351.2	2.57312e-06	361.2	5.04494e-05	371.2	0.000397803		401.2	0.24351	401.2	0.22092	401.2
321.4	4.8597e-05	331.4	0.000210778	341.4	2.06805e-06	351.4	0.000106953	361.4	0.000276153	371.4	0.00138	381.4	0.000284826		321.4	0.000863655	331.4	0.00197	341.4	0.00569	351.4	0.00922	364.4	0.01177	373.4	0.01831	383.4	0.03933		311.4	5.18354e-06	321.4	6.55785e-05	331.4	0	341.4	4.64876e-05	351.4	1.28656e-06	361.4	3.92384e-05	371.4	0.000410635		401.4	0.2453	401.4	0.22217	401.4
321.6	3.70871e-05	331.6	0.000228844	341.6	3.10207e-06	351.6	0.000147595	361.6	0.000211931	371.6	0.00146	381.6	0.000308561		321.6	0.000869147	331.6	0.00175	341.6	0.00565	351.6	0.00928	364.6	0.01184	373.6	0.01844	383.6	0.03982		311.6	2.59177e-06	321.6	6.85024e-05	331.6	7.07457e-07	341.6	4.95194e-05	351.6	1.28656e-06	361.6	3.08302e-05	371.6	0.0004363		401.6	0.24713	401.6	0.22353	401.6
321.8	2.74956e-05	331.8	0.00024433	341.8	4.1361e-06	351.8	0.000194654	361.8	0.000154132	371.8	0.00152	381.8	0.000356032		321.8	0.000871893	331.8	0.00157	341.8	0.00563	351.8	0.0093	364.8	0.01195	373.8	0.01856	383.8	0.04042		311.8	5.18354e-07	321.8	7.05909e-05	331.8	1.41491e-06	341.8	5.25512e-05	351.8	0	361.8	2.2422e-05	371.8	0.0004363		401.8	0.24901	401.8	0.22501	401.8
322	1.9183e-05	332	0.000257235	342	6.20415e-06	352	0.00024813	362	0.000102754	372	0.00158	382	0.000379768		322	0.000873267	332	0.00142	342	0.00563	352	0.00933	365	0.01206	374	0.01874	384	0.04111		312	0	322	7.14263e-05	332	2.12237e-06	342	5.5583e-05	352	0	362	1.68165e-05	372	0.000449133		402	0.25097	402	0.22658	402
322.2	1.27887e-05	332.2	0.000268419	342.2	8.2722e-06	352.2	0.000308024	362.2	6.42215e-05	372.2	0.00161	382.2	0.000403503		322.2	0.000873267	332.2	0.0013	342.2	0.00563	352.2	0.00939	365.2	0.01218	374.2	0.01898	384.2	0.0417		312.2	0	322.2	7.1844e-05	332.2	3.53728e-06	342.2	5.65936e-05	352.2	0	362.2	1.1211e-05	372.2	0.000449133		402.2	0.25297	402.2	0.22827	402.2
322.4	7.6732e-06	332.4	0.000277022	342.4	1.03402e-05	352.4	0.000372196	362.4	3.85329e-05	372.4	0.00162	382.4	0.000427239		322.4	0.000871893	332.4	0.00121	342.4	0.00563	352.4	0.00941	365.4	0.01229	374.4	0.01922	384.4	0.04239		312.4	1.03671e-06	322.4	7.14263e-05	332.4	4.9522e-06	342.4	5.86148e-05	352.4	1.28656e-06	362.4	5.60549e-06	372.4	0.000449133		402.4	0.25497	402.4	0.23004	402.4
322.6	3.8366e-06	332.6	0.000283904	342.6	1.24083e-05	352.6	0.000442785	362.6	1.92665e-05	372.6	0.00162	382.6	0.000450974		322.6	0.00087052	332.6	0.00114	342.6	0.00563	352.6	0.00941	365.6	0.0124	374.6	0.01947	384.6	0.04298		312.6	2.59177e-06	322.6	7.01732e-05	332.6	7.07457e-06	342.6	5.96254e-05	352.6	1.28656e-06	362.6	2.80275e-06	372.6	0.0004363		402.6	0.25706	402.6	0.23191	402.6
322.8	1.27887e-06	332.8	0.000289927	342.8	1.55104e-05	352.8	0.000517651	362.8	6.42215e-06	372.8	0.0016	382.8	0.000450974		322.8	0.000867774	332.8	0.00111	342.8	0.00565	352.8	0.00944	365.8	0.01251	374.8	0.01971	384.8	0.04358		312.8	4.66518e-06	322.8	6.80847e-05	332.8	9.19694e-06	342.8	5.96254e-05	352.8	1.28656e-06	362.8	0	372.8	0.0004363		402.8	0.25919	402.8	0.23389	402.8
323	0	333	0.000294228	343	1.86124e-05	353	0.000598936	363	0	373	0.00157	383	0.00047471		323	0.000863655	333	0.00108	343	0.00565	353	0.00947	366	0.01262	375	0.02001	385	0.04417		313	7.25695e-06	323	6.55785e-05	333	1.13193e-05	343	5.96254e-05	353	2.57312e-06	363	0	373	0.000423468		403	0.26137	403	0.23596	403
323.2	0	333.2	0.000296809	343.2	2.27485e-05	353.2	0.000686637	363.2	6.42215e-06	373.2	0.00152	383.2	0.000498445		323.2	0.000860909	333.2	0.00108	343.2	0.00567	353.2	0.00947	366.2	0.01273	375.2	0.02025	385.2	0.04466		313.2	1.03671e-05	323.2	6.30723e-05	333.2	1.34417e-05	343.2	5.96254e-05	353.2	3.85969e-06	363.2	0	373.2	0.000410635		403.2	0.26359	403.2	0.23813	403.2
323.4	6.39434e-07	333.4	0.00029939	343.4	2.68846e-05	353.4	0.000778616	363.4	1.92665e-05	373.4	0.00148	383.4	0.000522181		323.4	0.00085679	333.4	0.0011	343.4	0.00569	353.4	0.0095	366.4	0.01288	375.4	0.0205	385.4	0.04516		313.4	1.34772e-05	323.4	5.97307e-05	333.4	1.62715e-05	343.4	5.86148e-05	353.4	3.85969e-06	363.4	0	373.4	0.000397803		403.4	0.26589	403.4	0.24038	403.4
323.6	2.55773e-06	333.6	0.00030025	343.6	3.10207e-05	353.6	0.000874874	363.6	4.49551e-05	373.6	0.00142	383.6	0.000522181		323.6	0.000852671	333.6	0.00113	343.6	0.00573	353.6	0.0095	366.6	0.01299	375.6	0.0208	385.6	0.04565		313.6	1.71057e-05	323.6	5.63892e-05	333.6	1.83939e-05	343.6	5.86148e-05	353.6	5.14625e-06	363.6	0	373.6	0.000384971		403.6	0.26819	403.6	0.24268	403.6
323.8	5.7549e-06	333.8	0.000301111	343.8	3.61909e-05	353.8	0.000977548	363.8	7.06437e-05	373.8	0.00135	383.8	0.000545916		323.8	0.000848551	333.8	0.00117	343.8	0.00575	353.8	0.00952	366.8	0.0131	375.8	0.02104	385.8	0.04605		313.8	2.07342e-05	323.8	5.26299e-05	333.8	2.05162e-05	343.8	5.76042e-05	353.8	6.43281e-06	363.8	2.80275e-06	373.8	0.000372138		403.8	0.27054	403.8	0.24511	403.8
324	9.5915e-06	334	0.000301111	344	4.1361e-05	354	0.00108	364	0.000102754	374	0.00128	384	0.000545916		324	0.000844432	334	0.00123	344	0.00579	354	0.00952	367	0.01318	376	0.02129	386	0.04634		314	2.43626e-05	324	4.88706e-05	334	2.26386e-05	344	5.5583e-05	354	7.71937e-06	364	2.80275e-06	374	0.000346474		404	0.27292	404	0.2476	404
324.2	1.4707e-05	334.2	0.00030025	344.2	4.65311e-05	354.2	0.00119	364.2	0.00014771	374.2	0.0012	384.2	0.000569652		324.2	0.000841686	334.2	0.00129	344.2	0.00581	354.2	0.00952	367.2	0.01329	376.2	0.02153	386.2	0.04664		314.2	2.79911e-05	324.2	4.46936e-05	334.2	2.4761e-05	344.2	5.45724e-05	354.2	9.00594e-06	364.2	5.60549e-06	374.2	0.000333641		404.2	0.2754	404.2	0.25015	404.2
324.4	1.98224e-05	334.4	0.00029939	344.4	5.27353e-05	354.4	0.00131	364.4	0.000192665	374.4	0.00113	384.4	0.000593387		324.4	0.000837567	334.4	0.00136	344.4	0.00585	354.4	0.00952	367.4	0.0134	376.4	0.02177	386.4	0.04684		314.4	3.11012e-05	324.4	4.09344e-05	334.4	2.68834e-05	344.4	5.35618e-05	354.4	1.02925e-05	364.4	8.40824e-06	374.4	0.000320809		404.4	0.27787	404.4	0.25278	404.4
324.6	2.62168e-05	334.6	0.00029853	344.6	5.89394e-05	354.6	0.00143	364.6	0.000244042	374.6	0.00103	384.6	0.000593387		324.6	0.000834821	334.6	0.00143	344.6	0.00587	354.6	0.00952	367.6	0.01347	376.6	0.02195	386.6	0.04704		314.6	3.47297e-05	324.6	3.67574e-05	334.6	2.90057e-05	344.6	5.15406e-05	354.6	1.15791e-05	364.6	1.40137e-05	374.6	0.000307977		404.6	0.28038	404.6	0.25551	404.6
324.8	3.32505e-05	334.8	0.000297669	344.8	6.51435e-05	354.8	0.00155	364.8	0.000301841	374.8	0.000950965	384.8	0.000617123		324.8	0.000833448	334.8	0.0015	344.8	0.00591	354.8	0.00952	367.8	0.01359	376.8	0.02213	386.8	0.04713		314.8	3.78398e-05	324.8	3.29981e-05	334.8	3.04206e-05	344.8	4.95194e-05	354.8	1.28656e-05	364.8	1.68165e-05	374.8	0.000282312		404.8	0.28298	404.8	0.25826	404.8
325	4.09238e-05	335	0.000296809	345	7.23817e-05	355	0.00168	365	0.000366063	375	0.000867871	385	0.000640858		325	0.000830702	335	0.00158	345	0.00593	355	0.00952	368	0.01366	377	0.02232	387	0.04713		315	4.04316e-05	325	2.92388e-05	335	3.18356e-05	345	4.85088e-05	355	1.41522e-05	365	1.96192e-05	375	0.00026948		405	0.28558	405	0.2611	405
325.2	4.92364e-05	335.2	0.000296809	345.2	8.06539e-05	355.2	0.00181	365.2	0.000436706	375.2	0.000784777	385.2	0.000640858		325.2	0.000830702	335.2	0.00165	345.2	0.00597	355.2	0.00952	368.2	0.01373	377.2	0.0225	387.2	0.04713		315.2	4.30234e-05	325.2	2.54795e-05	335.2	3.32505e-05	345.2	4.64876e-05	355.2	1.54387e-05	365.2	2.2422e-05	375.2	0.000256647		405.2	0.28823	405.2	0.264	405.2
325.4	5.7549e-05	335.4	0.000295949	345.4	8.89261e-05	355.4	0.00195	365.4	0.00050735	375.4	0.000701683	385.4	0.000664594		325.4	0.000829329	335.4	0.00173	345.4	0.00601	355.4	0.0095	368.4	0.01381	377.4	0.02262	387.4	0.04713		315.4	4.50968e-05	325.4	2.2138e-05	335.4	3.46654e-05	345.4	4.44664e-05	355.4	1.67253e-05	365.4	2.80275e-05	375.4	0.000243815		405.4	0.29096	405.4	0.26696	405.4
325.6	6.65011e-05	335.6	0.000295949	345.6	9.71983e-05	355.6	0.00209	365.6	0.000584416	375.6	0.000618589	385.6	0.000688329		325.6	0.000830702	335.6	0.00181	345.6	0.00603	355.6	0.0095	368.6	0.01388	377.6	0.0228	387.6	0.04704		315.6	4.71702e-05	325.6	1.87964e-05	335.6	3.60803e-05	345.6	4.24452e-05	355.6	1.80119e-05	365.6	3.08302e-05	375.6	0.000230982		405.6	0.29369	405.6	0.26998	405.6
325.8	7.54532e-05	335.8	0.000295949	345.8	0.000106505	355.8	0.00223	365.8	0.000667904	375.8	0.000535495	385.8	0.000712065		325.8	0.000830702	335.8	0.00188	345.8	0.00607	355.8	0.00947	368.8	0.01396	377.8	0.02286	387.8	0.04694		315.8	4.87253e-05	325.8	1.58725e-05	335.8	3.67878e-05	345.8	4.14346e-05	355.8	1.92984e-05	365.8	3.64357e-05	375.8	0.00021815		405.8	0.29646	405.8	0.27306	405.8
326	8.56841e-05	336	0.000295949	346	0.000115811	356	0.00237	366	0.000751392	376	0.000461634	386	0.0007358		326	0.000833448	336	0.00195	346	0.00609	356	0.00947	369	0.01407	378	0.02298	388	0.04684		316	4.9762e-05	326	1.29486e-05	336	3.74952e-05	346	3.94134e-05	356	2.0585e-05	366	3.92384e-05	376	0.000205318		406	0.29927	406	0.2762	406
326.2	9.52756e-05	336.2	0.000296809	346.2	0.000126151	356.2	0.00252	366.2	0.00083488	376.2	0.000387772	386.2	0.0007358		326.2	0.000834821	336.2	0.00201	346.2	0.00613	356.2	0.00944	369.2	0.01414	378.2	0.0231	388.2	0.04664		316.2	5.07987e-05	326.2	1.08601e-05	336.2	3.82027e-05	346.2	3.84028e-05	356.2	2.18716e-05	366.2	4.20412e-05	376.2	0.000192485		406.2	0.30213	406.2	0.27937	406.2
326.4	0.000105507	336.4	0.000297669	346.4	0.000136491	356.4	0.00267	366.4	0.00092479	376.4	0.000323144	386.4	0.000759536		326.4	0.00083894	336.4	0.00207	346.4	0.00615	356.4	0.00944	369.4	0.01422	378.4	0.02317	388.4	0.04644		316.4	5.1317e-05	326.4	8.35395e-06	336.4	3.82027e-05	346.4	3.63816e-05	356.4	2.31581e-05	366.4	4.48439e-05	376.4	0.000179653		406.4	0.30503	406.4	0.2826	406.4
326.6	0.000115737	336.6	0.00029853	346.6	0.000147866	356.6	0.00283	366.6	0.00101	376.6	0.000258515	386.6	0.000783271		326.6	0.000841686	336.6	0.00213	346.6	0.00619	356.6	0.00941	369.6	0.01429	378.6	0.02323	388.6	0.04625		316.6	5.1317e-05	326.6	6.68316e-06	336.6	3.89101e-05	346.6	3.5371e-05	356.6	2.44447e-05	366.6	5.04494e-05	376.6	0.000179653		406.6	0.30797	406.6	0.28586	406.6
326.8	0.000125968	336.8	0.00030025	346.8	0.000160274	356.8	0.00299	366.8	0.00111	376.8	0.000203119	386.8	0.000830742		326.8	0.000847178	336.8	0.00218	346.8	0.00621	356.8	0.00939	369.8	0.01437	378.8	0.02335	388.8	0.04605		316.8	5.1317e-05	326.8	5.01237e-06	336.8	3.89101e-05	346.8	3.33498e-05	356.8	2.44447e-05	366.8	5.32522e-05	376.8	0.000166821		406.8	0.31095	406.8	0.28917	406.8
327	0.000136199	337	0.000301971	347	0.000172682	357	0.00314	367	0.0012	377	0.000156955	387	0.000854478		327	0.000851298	337	0.00222	347	0.00626	357	0.00936	370	0.01444	379	0.02341	389	0.04585		317	5.07987e-05	327	3.34158e-06	337	3.89101e-05	347	3.23392e-05	357	2.57312e-05	367	5.32522e-05	377	0.000153988		407	0.31398	407	0.29252	407
327.2	0.00014707	337.2	0.000304552	347.2	0.00018509	357.2	0.00331	367.2	0.0013	377.2	0.000110792	387.2	0.000878213		327.2	0.00085679	337.2	0.00226	347.2	0.00628	357.2	0.00933	370.2	0.01451	379.2	0.02347	389.2	0.04565		317.2	5.02803e-05	327.2	2.08849e-06	337.2	3.96176e-05	347.2	3.13286e-05	357.2	2.70178e-05	367.2	5.60549e-05	377.2	0.000153988		407.2	0.31701	407.2	0.29589	407.2
327.4	0.000157301	337.4	0.000307133	347.4	0.000199567	357.4	0.00347	367.4	0.00139	377.4	7.38614e-05	387.4	0.000901949		327.4	0.000863655	337.4	0.0023	347.4	0.00632	357.4	0.0093	370.4	0.01459	379.4	0.02353	389.4	0.04555		317.4	4.92436e-05	327.4	1.25309e-06	337.4	3.96176e-05	347.4	3.0318e-05	357.4	2.83044e-05	367.4	5.88577e-05	377.4	0.000141156		407.4	0.32012	407.4	0.29945	407.4
327.6	0.000167532	337.6	0.000309714	347.6	0.000213009	357.6	0.00364	367.6	0.00148	377.6	4.61634e-05	387.6	0.00094942		327.6	0.000869147	337.6	0.00233	347.6	0.00636	357.6	0.00928	370.6	0.01466	379.6	0.02353	389.6	0.04536		317.6	4.82069e-05	327.6	8.35395e-07	337.6	3.96176e-05	347.6	2.93074e-05	357.6	2.83044e-05	367.6	5.88577e-05	377.6	0.000141156		407.6	0.32323	407.6	0.3027	407.6
327.8	0.000177763	337.8	0.000313155	347.8	0.000228519	357.8	0.00381	367.8	0.00157	377.8	2.7698e-05	387.8	0.000973155		327.8	0.000876013	337.8	0.00235	347.8	0.0064	357.8	0.00925	370.8	0.01477	379.8	0.02359	389.8	0.04526		317.8	4.66518e-05	327.8	4.17698e-07	337.8	3.96176e-05	347.8	2.82968e-05	357.8	2.95909e-05	367.8	6.16604e-05	377.8	0.000128324		407.8	0.32639	407.8	0.30626	407.8
328	0.000187993	338	0.000315736	348	0.00024403	358	0.00398	368	0.00166	378	9.23267e-06	388	0.00102		328	0.000884251	338	0.00237	348	0.00642	358	0.00922	371	0.01485	380	0.02365	390	0.04506		318	4.50968e-05	328	0	338	3.96176e-05	348	2.72862e-05	358	3.08775e-05	368	6.16604e-05	378	0.000128324		408	0.32958	408	0.30981	408
328.2	0.000198224	338.2	0.000319177	348.2	0.000260574	358.2	0.00415	368.2	0.00175	378.2	0	388.2	0.00104		328.2	0.000891116	338.2	0.00239	348.2	0.00646	358.2	0.00917	371.2	0.01496	380.2	0.02371	390.2	0.04496		318.2	4.35417e-05	328.2	0	338.2	4.0325e-05	348.2	2.72862e-05	358.2	3.08775e-05	368.2	6.16604e-05	378.2	0.000128324		408.2	0.33282	408.2	0.31336	408.2
328.4	0.000207816	338.4	0.000322619	348.4	0.000277119	358.4	0.00432	368.4	0.00184	378.4	0	388.4	0.00109		328.4	0.000899355	338.4	0.00239	348.4	0.00652	358.4	0.00914	371.4	0.01503	380.4	0.02377	390.4	0.04496		318.4	4.19867e-05	328.4	0	338.4	4.0325e-05	348.4	2.62756e-05	358.4	3.21641e-05	368.4	6.16604e-05	378.4	0.000115491		408.4	0.33611	408.4	0.31692	408.4
328.6	0.000218047	338.6	0.00032606	348.6	0.000294697	358.6	0.0045	368.6	0.00193	378.6	9.23267e-06	388.6	0.00114		328.6	0.000907593	338.6	0.0024	348.6	0.00656	358.6	0.00911	371.6	0.01514	380.6	0.02389	390.6	0.04486		318.6	4.04316e-05	328.6	4.17698e-07	338.6	4.10325e-05	348.6	2.62756e-05	358.6	3.21641e-05	368.6	6.16604e-05	378.6	0.000115491		408.6	0.33943	408.6	0.32076	408.6
328.8	0.000226999	338.8	0.000330362	348.8	0.000313309	358.8	0.00468	368.8	0.00201	378.8	1.84653e-05	388.8	0.00119		328.8	0.000915831	338.8	0.0024	348.8	0.0066	358.8	0.00909	371.8	0.01522	380.8	0.02395	390.8	0.04486		318.8	3.88765e-05	328.8	8.35395e-07	338.8	4.10325e-05	348.8	2.5265e-05	358.8	3.34506e-05	368.8	5.88577e-05	378.8	0.000102659		408.8	0.34276	408.8	0.32432	408.8
329	0.00023659	339	0.000333803	349	0.000332956	359	0.00485	369	0.00209	379	3.69307e-05	389	0.00123		329	0.00092407	339	0.0024	349	0.00666	359	0.00906	372	0.01529	381	0.02401	391	0.04486		319	3.73215e-05	329	1.25309e-06	339	4.17399e-05	349	2.5265e-05	359	3.47372e-05	369	5.88577e-05	379	0.000102659		409	0.34612	409	0.32787	409
329.2	0.000245543	339.2	0.000337244	349.2	0.000352602	359.2	0.00503	369.2	0.00217	379.2	6.46287e-05	389.2	0.00128		329.2	0.000930935	339.2	0.0024	349.2	0.0067	359.2	0.009	372.2	0.0154	381.2	0.02414	391.2	0.04496		319.2	3.52481e-05	329.2	2.08849e-06	339.2	4.24474e-05	349.2	2.5265e-05	359.2	3.47372e-05	369.2	5.60549e-05	379.2	0.000102659		409.2	0.34958	409.2	0.33172	409.2
329.4	0.000253855	339.4	0.000340685	349.4	0.000373283	359.4	0.00521	369.4	0.00224	379.4	0.000101559	389.4	0.00133		329.4	0.000939173	339.4	0.00239	349.4	0.00676	359.4	0.00898	372.4	0.01548	381.4	0.0242	391.4	0.04506		319.4	3.3693e-05	329.4	2.50619e-06	339.4	4.31549e-05	349.4	2.5265e-05	359.4	3.60237e-05	369.4	5.32522e-05	379.4	8.98265e-05		409.4	0.35303	409.4	0.33527	409.4
329.6	0.000262807	339.6	0.000344987	349.6	0.000394997	359.6	0.00539	369.6	0.00231	379.6	0.00013849	389.6	0.0014		329.6	0.000947412	339.6	0.00238	349.6	0.0068	359.6	0.00895	372.6	0.01555	381.6	0.02432	391.6	0.04516		319.6	3.21379e-05	329.6	3.34158e-06	339.6	4.45698e-05	349.6	2.5265e-05	359.6	3.60237e-05	369.6	5.04494e-05	379.6	8.98265e-05		409.6	0.35648	409.6	0.33912	409.6
329.8	0.00027048	339.8	0.000348428	349.8	0.000417746	359.8	0.00557	369.8	0.00238	379.8	0.000175421	389.8	0.00145		329.8	0.00095565	339.8	0.00236	349.8	0.00686	359.8	0.00895	372.8	0.01566	381.8	0.02444	391.8	0.04536		319.8	3.05829e-05	329.8	4.17698e-06	339.8	4.52772e-05	349.8	2.62756e-05	359.8	3.60237e-05	369.8	4.76467e-05	379.8	8.98265e-05		409.8	0.36002	409.8	0.34297	409.8
330	0.000278154	340	0.000351869	350	0.000440494	360	0.00575	370	0.00245	380	0.000221584	390	0.00152		330	0.000963889	340	0.00235	350	0.00692	360	0.00892	373	0.01574	382	0.02456	392	0.04545		320	2.95462e-05	330	5.01237e-06	340	4.66921e-05	350	2.62756e-05	360	3.73103e-05	370	4.48439e-05	380	7.69941e-05		410	0.36356	410	0.34682	410
330.2	0.000285827	340.2	0.000355311	350.2	0.000464277	360.2	0.00594	370.2	0.0025	380.2	0.00027698	390.2	0.00159		330.2	0.000972127	340.2	0.00234	350.2	0.00698	360.2	0.00889	373.2	0.01581	382.2	0.02474	392.2	0.04575		320.2	2.79911e-05	330.2	5.84777e-06	340.2	4.81071e-05	350.2	2.62756e-05	360.2	3.73103e-05	370.2	4.20412e-05	380.2	7.69941e-05		410.2	0.36714	410.2	0.35037	410.2
330.4	0.0002935	340.4	0.000358752	350.4	0.000489094	360.4	0.00612	370.4	0.00256	380.4	0.000332376	390.4	0.00166		330.4	0.000978992	340.4	0.00232	350.4	0.00704	360.4	0.00889	373.4	0.01585	382.4	0.02486	392.4	0.04595		320.4	2.69544e-05	330.4	6.68316e-06	340.4	4.9522e-05	350.4	2.72862e-05	360.4	3.85969e-05	370.4	3.92384e-05	380.4	6.41618e-05		410.4	0.37077	410.4	0.35422	410.4
330.6	0.000299894	340.6	0.000363054	350.6	0.000514944	360.6	0.0063	370.6	0.00261	380.6	0.000397005	390.6	0.00171		330.6	0.000987231	340.6	0.0023	350.6	0.0071	360.6	0.00889	373.6	0.01592	382.6	0.02505	392.6	0.04625		320.6	2.59177e-05	330.6	7.10086e-06	340.6	5.09369e-05	350.6	2.72862e-05	360.6	3.85969e-05	370.6	3.64357e-05	380.6	6.41618e-05		410.6	0.37443	410.6	0.35807	410.6
330.8	0.000306928	340.8	0.000366495	350.8	0.000541829	360.8	0.00648	370.8	0.00266	380.8	0.000452401	390.8	0.0018		330.8	0.000994096	340.8	0.00228	350.8	0.00716	360.8	0.00889	373.8	0.01596	382.8	0.02523	392.8	0.04654		320.8	2.53993e-05	330.8	7.93625e-06	340.8	5.30593e-05	350.8	2.82968e-05	360.8	3.98834e-05	370.8	3.36329e-05	380.8	5.13294e-05		410.8	0.3781	410.8	0.36192	410.8
331	0.000313322	341	0.000369936	351	0.000569748	361	0.00667	371	0.0027	381	0.00051703	391	0.00188		331	0.001	341	0.00227	351	0.00722	361	0.00889	374	0.016	383	0.02541	393	0.04684		321	2.43626e-05	331	8.77165e-06	341	5.44742e-05	351	2.93074e-05	361	4.117e-05	371	3.08302e-05	381	5.13294e-05		411	0.38181	411	0.36607	411
331.2	0.000319077	341.2	0.000373377	351.2	0.0005987	361.2	0.00685	371.2	0.00275	381.2	0.000590891	391.2	0.00195		331.2	0.00101	341.2	0.00225	351.2	0.00728	361.2	0.00892	374.2	0.01604	383.2	0.02559	393.2	0.04713		321.2	2.38443e-05	331.2	9.18935e-06	341.2	5.65965e-05	351.2	2.93074e-05	361.2	4.117e-05	371.2	2.80275e-05	381.2	5.13294e-05		411.2	0.38556	411.2	0.36992	411.2
331.4	0.000324832	341.4	0.000376819	351.4	0.000627653	361.4	0.00703	371.4	0.00279	381.4	0.00065552	391.4	0.00204		331.4	0.00101	341.4	0.00223	351.4	0.00732	361.4	0.00895	374.4	0.01604	383.4	0.02577	393.4	0.04753		321.4	2.33259e-05	331.4	1.00247e-05	341.4	5.87189e-05	351.4	3.0318e-05	361.4	4.24566e-05	371.4	2.52247e-05	381.4	3.84971e-05		411.4	0.38936	411.4	0.37376	411.4
331.6	0.000330587	341.6	0.00038112	351.6	0.000658674	361.6	0.00721	371.6	0.00282	381.6	0.000720148	391.6	0.00211		331.6	0.00102	341.6	0.00221	351.6	0.00738	361.6	0.00898	374.6	0.01604	383.6	0.02596	393.6	0.04792		321.6	2.28076e-05	331.6	1.04424e-05	341.6	6.01338e-05	351.6	3.13286e-05	361.6	4.24566e-05	371.6	2.2422e-05	381.6	3.84971e-05		411.6	0.39315	411.6	0.37761	411.6
331.8	0.000335703	341.8	0.000384561	351.8	0.000689694	361.8	0.00739	371.8	0.00285	381.8	0.00079401	391.8	0.00221		331.8	0.00102	341.8	0.0022	351.8	0.00743	361.8	0.009	374.8	0.01604	383.8	0.0262	393.8	0.04832		321.8	2.28076e-05	331.8	1.08601e-05	341.8	6.22562e-05	351.8	3.23392e-05	361.8	4.37431e-05	371.8	1.96192e-05	381.8	2.56647e-05		411.8	0.39699	411.8	0.38176	411.8
332	0.000340818	342	0.000388863	352	0.000721749	362	0.00757	372	0.00288	382	0.000867871	392	0.0023		332	0.00103	342	0.00218	352	0.00749	362	0.00906	375	0.01604	384	0.02638	394	0.04872		322	2.22892e-05	332	1.12778e-05	342	6.43786e-05	352	3.33498e-05	362	4.50297e-05	372	1.68165e-05	382	2.56647e-05		412	0.40087	412	0.38561	412
332.2	0.000345294	342.2	0.000393165	352.2	0.000755872	362.2	0.00775	372.2	0.00291	382.2	0.0009325	392.2	0.0024		332.2	0.00103	342.2	0.00216	352.2	0.00753	362.2	0.00911	375.2	0.016	384.2	0.02662	394.2	0.04911		322.2	2.22892e-05	332.2	1.16955e-05	342.2	6.65009e-05	352.2	3.43604e-05	362.2	4.63162e-05	372.2	1.40137e-05	382.2	2.56647e-05		412.2	0.40475	412.2	0.38975	412.2
332.4	0.00034977	342.4	0.000397466	352.4	0.000789995	362.4	0.00793	372.4	0.00293	382.4	0.00101	392.4	0.00249		332.4	0.00104	342.4	0.00215	352.4	0.00755	362.4	0.00917	375.4	0.01596	384.4	0.02686	394.4	0.0496		322.4	2.22892e-05	332.4	1.21132e-05	342.4	6.86233e-05	352.4	3.5371e-05	362.4	4.76028e-05	372.4	1.1211e-05	382.4	1.28324e-05		412.4	0.40867	412.4	0.3936	412.4
332.6	0.000354246	342.6	0.000401768	352.6	0.000825152	362.6	0.00811	372.6	0.00296	382.6	0.00107	392.6	0.00261		332.6	0.00104	342.6	0.00214	352.6	0.00759	362.6	0.00922	375.6	0.01592	384.6	0.02711	394.6	0.05		322.6	2.22892e-05	332.6	1.25309e-05	342.6	7.00382e-05	352.6	3.63816e-05	362.6	4.88894e-05	372.6	1.1211e-05	382.6	1.28324e-05		412.6	0.41263	412.6	0.39775	412.6
[truncated: 1,887 more rows]
[truncated: 9 more columns]

## Sheet: Fig.2f
Ex
Em=470nm-510nm
Wavelength	Intensity	Wavelength	Intensity	Wavelength	Intensity	Wavelength	Intensity	Wavelength	Intensity
250	432.8	250	442.4	250	437.4	250	422.7	250	352.8
250.2	437.2	250.2	442.7	250.2	435.8	250.2	420	250.2	353.4
[truncated: 999 more rows]

## Sheet: Fig.3b
Dihedral angle	Energy (eV)
135	3.19818
[truncated: 15 more rows]

## Sheet: Fig.3c
P1(1/50）	30 ℃-120 ℃
[truncated: 2,205 more rows]

[truncated: 2 more sheets: Fig.4b, Fig.4c]
